# Supplementary material for: catena-Poly[[bis­(N,N′-dimethyl­formamide)cadmium(II)]-μ2-oxalato]
Source: Acta Crystallogr Sect E Struct Rep Online. 2007 Dec 12;64(Pt 1):m185. doi: 10.1107/S1600536807066147 (PMC2915118; doi:10.1107/S1600536807066147)
Supplement: Supplementary file 1 [file e-64-0m185-sup1.cif]

##############################################################################
###                                                                        ###
###        Electronic paper (Acta Crystallographica Section E)             ###
###                                                                        ###
##############################################################################
#                                                                            #
# This CIF contains the data in a paper accepted for publication in Acta     #
# Crystallographica Section E. It conforms to the requirements of Notes      #
# for Authors for Section E, and has been peer reviewed under the auspices   #
# of the IUCr Commission on Journals.                                        #
#                                                                            #
# Full details of the Crystallographic Information File format               #
# are given in the paper "The Crystallographic Information File (CIF):       #
# a New Standard Archive File for Crystallography" by S. R. Hall, F. H.      #
# Allen and I. D. Brown [Acta Cryst. (1991), A47, 655-685].                  #
#                                                                            #
# The current version of the core CIF dictionary is obtainable from          #
# ftp://ftp.iucr.org/pub/cif_core.dic. The current version number is 2.1.    #
#                                                                            #
# Software is freely available for graphical display of the structure(s) in  #
# this CIF.  For information consult the CIF home page http://www.iucr.org/  #
# cif/home.html                                                              #
#                                                                            #
##############################################################################
                                             
data_I
_audit_creation_method     SHELXL-97
_chemical_name_systematic
;
catena-Poly[[bis(<i>N</i>,<i>N</i>'-dimethylformamide)cadmium(II)]-
\m-oxalato]
;
_chemical_name_common     ?
_chemical_formula_moiety     'C8 H14 Cd N2 O6'
_chemical_formula_sum     'C8 H14 Cd N2 O6'
_chemical_formula_iupac     '[Cd (C2 O4) (C3 H7 N O)2]'
_chemical_formula_weight     346.61
_chemical_melting_point     ?
_symmetry_cell_setting     orthorhombic
_symmetry_space_group_name_H-M     'P b c n'
_symmetry_space_group_name_Hall     '-P 2n 2ab'
loop_
    _symmetry_equiv_pos_as_xyz
    'x, y, z'
    '-x+1/2, -y+1/2, z+1/2'
    '-x, y, -z+1/2'
    'x+1/2, -y+1/2, -z'
    '-x, -y, -z'
    'x-1/2, y-1/2, -z-1/2'
    'x, -y, z-1/2'
    '-x-1/2, y-1/2, z'
_cell_length_a     15.153(4)
_cell_length_b     8.006(2)
_cell_length_c     10.403(3)
_cell_angle_alpha     90.00
_cell_angle_beta     90.00
_cell_angle_gamma     90.00
_cell_volume     1262.0(6)
_cell_formula_units_Z     4
_cell_measurement_reflns_used     2301
_cell_measurement_theta_min     2.7
_cell_measurement_theta_max     32.9
_cell_measurement_temperature     153(2)
_exptl_crystal_description     prism
_exptl_crystal_colour     colourless
_exptl_crystal_size_max     0.41
_exptl_crystal_size_mid     0.31
_exptl_crystal_size_min     0.19
_exptl_crystal_density_diffrn     1.824
_exptl_crystal_density_meas     ?
_exptl_crystal_density_method     'not measured'
_exptl_crystal_F_000     688
_exptl_absorpt_coefficient_mu     1.748
_exptl_absorpt_correction_type     multi-scan
_exptl_absorpt_process_details     '(SADABS; Sheldrick, 2003)'
_exptl_absorpt_correction_T_min     0.523
_exptl_absorpt_correction_T_max     0.718
_exptl_special_details     ?
_diffrn_ambient_temperature     153(2)
_diffrn_radiation_type     MoK\a
_diffrn_radiation_wavelength     0.71073
_diffrn_radiation_source     'fine-focus sealed tube'
_diffrn_radiation_monochromator     graphite
_diffrn_measurement_device_type     'Siemens SMART CCD'
_diffrn_measurement_method     \w
_diffrn_detector_area_resol_mean     ?
_diffrn_reflns_number     19498
_diffrn_reflns_av_R_equivalents     0.0548
_diffrn_reflns_av_sigmaI/netI     0.0296
_diffrn_reflns_theta_min     2.69
_diffrn_reflns_theta_max     32.88
_diffrn_reflns_theta_full     31.00
_diffrn_measured_fraction_theta_max     0.977
_diffrn_measured_fraction_theta_full     1.000
_diffrn_reflns_limit_h_min     -23
_diffrn_reflns_limit_h_max     23
_diffrn_reflns_limit_k_min     -12
_diffrn_reflns_limit_k_max     12
_diffrn_reflns_limit_l_min     -15
_diffrn_reflns_limit_l_max     15
_diffrn_standards_number     0
_diffrn_standards_interval_count     ?
_diffrn_standards_interval_time     ?
_diffrn_standards_decay_%     0
_refine_special_details
;
 Refinement of F^2^ against ALL reflections.  The weighted R-factor wR and
 goodness of fit S are based on F^2^, conventional R-factors R are based
 on F, with F set to zero for negative F^2^. The threshold expression of
 F^2^ > 2sigma(F^2^) is used only for calculating R-factors(gt) etc. and is
 not relevant to the choice of reflections for refinement.  R-factors based
 on F^2^ are statistically about twice as large as those based on F, and R-
 factors based on ALL data will be even larger.
;
_reflns_number_total     2301
_reflns_number_gt     1705
_reflns_threshold_expression     I>2\s(I)
_refine_ls_structure_factor_coef     Fsqd
_refine_ls_matrix_type     full
_refine_ls_R_factor_all     0.0402
_refine_ls_R_factor_gt     0.0248
_refine_ls_wR_factor_gt     0.0652
_refine_ls_wR_factor_ref     0.0767
_refine_ls_goodness_of_fit_ref     1.008
_refine_ls_restrained_S_all     1.008
_refine_ls_number_reflns     2301
_refine_ls_number_parameters     80
_refine_ls_number_restraints     0
_refine_ls_hydrogen_treatment     constr
_refine_ls_weighting_scheme     calc
_refine_ls_weighting_details
         'calc w=1/[\s^2^(Fo^2^)+(0.0446P)^2^+0.4422P] where P=(Fo^2^+2Fc^2^)/3'
_atom_sites_solution_hydrogens     geom
_atom_sites_solution_primary     direct
_atom_sites_solution_secondary     difmap
_refine_ls_shift/su_max     0.000
_refine_ls_shift/su_mean     0.000
_refine_diff_density_max     1.281
_refine_diff_density_min     -0.746
_refine_ls_extinction_method     none
_refine_ls_extinction_coef     ?
loop_
    _atom_type_symbol
    _atom_type_description
    _atom_type_scat_dispersion_real
    _atom_type_scat_dispersion_imag
    _atom_type_scat_source
    'C' 'C' 0.0033 0.0016
                         'International Tables Vol C Tables 4.2.6.8 and 6.1.1.4'
    'H' 'H' 0.0000 0.0000
                         'International Tables Vol C Tables 4.2.6.8 and 6.1.1.4'
    'N' 'N' 0.0061 0.0033
                         'International Tables Vol C Tables 4.2.6.8 and 6.1.1.4'
    'O' 'O' 0.0106 0.0060
                         'International Tables Vol C Tables 4.2.6.8 and 6.1.1.4'
    'Cd' 'Cd' -0.8075 1.2024
                         'International Tables Vol C Tables 4.2.6.8 and 6.1.1.4'
_computing_data_collection     'SMART (Bruker, 2003)'
_computing_cell_refinement     'SAINT (Bruker, 2003)'
_computing_data_reduction     'SAINT (Bruker, 2003)'
_computing_structure_solution     'SHELXTL (Bruker, 2003)'
_computing_structure_refinement     'SHELXTL (Bruker, 2003)'
_computing_molecular_graphics     'DIAMOND (Brandenburg, 2007)'
_computing_publication_material     'SHELXTL (Bruker, 2003)'
loop_
    _atom_site_type_symbol
    _atom_site_label
    _atom_site_fract_x
    _atom_site_fract_y
    _atom_site_fract_z
    _atom_site_U_iso_or_equiv
    _atom_site_adp_type
    _atom_site_calc_flag
    _atom_site_refinement_flags
    _atom_site_occupancy
    _atom_site_disorder_assembly
    _atom_site_disorder_group
    Cd Cd1 0.5000 0.16606(2) 0.2500 0.01965(7) Uani d S 1 . .
    O O2 0.42585(9) 0.14921(17) 0.06167(13) 0.0290(3) Uani d . 1 . .
    O O1 0.57439(8) -0.02193(18) 0.12849(12) 0.0285(3) Uani d . 1 . .
    O O3 0.40504(9) 0.37996(18) 0.30029(13) 0.0278(3) Uani d . 1 . .
    N N1 0.33333(10) 0.6091(2) 0.22806(14) 0.0234(3) Uani d . 1 . .
    C C3 0.38865(12) 0.4853(2) 0.21484(18) 0.0247(3) Uani d . 1 . .
    H H3 0.4185 0.4745 0.1349 0.030 Uiso calc R 1 . .
    C C1 0.45726(11) 0.0493(2) -0.01929(16) 0.0212(3) Uani d . 1 . .
    C C5 0.31781(15) 0.7309(3) 0.1264(2) 0.0377(5) Uani d . 1 . .
    H H5A 0.3549 0.7041 0.0521 0.057 Uiso calc R 1 . .
    H H5B 0.3325 0.8429 0.1579 0.057 Uiso calc R 1 . .
    H H5C 0.2556 0.7277 0.1010 0.057 Uiso calc R 1 . .
    C C4 0.28609(13) 0.6360(3) 0.34853(19) 0.0291(4) Uani d . 1 . .
    H H4A 0.2970 0.5418 0.4066 0.044 Uiso calc R 1 . .
    H H4B 0.2227 0.6445 0.3312 0.044 Uiso calc R 1 . .
    H H4C 0.3068 0.7395 0.3887 0.044 Uiso calc R 1 . .
loop_
    _atom_site_aniso_label
    _atom_site_aniso_U_11
    _atom_site_aniso_U_22
    _atom_site_aniso_U_33
    _atom_site_aniso_U_12
    _atom_site_aniso_U_13
    _atom_site_aniso_U_23
    Cd1 0.02016(11) 0.02378(11) 0.01502(10) 0.000 -0.00112(5) 0.000
    O2 0.0281(6) 0.0385(7) 0.0203(6) 0.0124(5) -0.0054(5) -0.0067(5)
    O1 0.0272(6) 0.0388(8) 0.0194(5) 0.0088(5) -0.0083(4) -0.0069(5)
    O3 0.0297(7) 0.0312(7) 0.0224(6) 0.0071(6) 0.0048(5) 0.0032(6)
    N1 0.0242(7) 0.0274(8) 0.0187(6) 0.0024(6) -0.0015(5) -0.0004(6)
    C3 0.0259(8) 0.0293(9) 0.0189(7) 0.0019(7) 0.0027(6) -0.0014(7)
    C1 0.0197(8) 0.0251(7) 0.0186(7) 0.0027(6) -0.0025(5) -0.0002(6)
    C5 0.0463(12) 0.0414(12) 0.0254(9) 0.0106(10) -0.0008(8) 0.0063(9)
    C4 0.0246(9) 0.0371(10) 0.0257(9) 0.0038(7) 0.0044(7) -0.0024(8)
_geom_special_details
;
 All esds (except the esd in the dihedral angle between two l.s. planes)
 are estimated using the full covariance matrix.  The cell esds are taken
 into account individually in the estimation of esds in distances, angles
 and torsion angles; correlations between esds in cell parameters are only
 used when they are defined by crystal symmetry.  An approximate (isotropic)
 treatment of cell esds is used for estimating esds involving l.s. planes.
;
loop_
    _geom_bond_atom_site_label_1
    _geom_bond_atom_site_label_2
    _geom_bond_site_symmetry_2
    _geom_bond_distance
    _geom_bond_publ_flag
    Cd1 O2 3_655 2.2624(14) ?
    Cd1 O2 . 2.2624(14) ?
    Cd1 O1 3_655 2.2658(13) ?
    Cd1 O1 . 2.2658(13) ?
    Cd1 O3 . 2.2971(14) ?
    Cd1 O3 3_655 2.2972(14) ?
    O2 C1 . 1.255(2) ?
    O1 C1 5_655 1.2524(19) ?
    O3 C3 . 1.250(2) ?
    N1 C3 . 1.305(2) ?
    N1 C5 . 1.457(3) ?
    N1 C4 . 1.459(2) ?
    C3 H3 . 0.9500 ?
    C1 O1 5_655 1.2524(19) ?
    C1 C1 5_655 1.569(3) ?
    C5 H5A . 0.9800 ?
    C5 H5B . 0.9800 ?
    C5 H5C . 0.9800 ?
    C4 H4A . 0.9800 ?
    C4 H4B . 0.9800 ?
    C4 H4C . 0.9800 ?
loop_
    _geom_angle_atom_site_label_1
    _geom_angle_atom_site_label_2
    _geom_angle_atom_site_label_3
    _geom_angle_site_symmetry_1
    _geom_angle_site_symmetry_3
    _geom_angle
    _geom_angle_publ_flag
    O2 Cd1 O2 3_655 . 173.16(7) ?
    O2 Cd1 O1 3_655 3_655 74.00(5) ?
    O2 Cd1 O1 . 3_655 101.33(5) ?
    O2 Cd1 O1 3_655 . 101.33(5) ?
    O2 Cd1 O1 . . 74.00(5) ?
    O1 Cd1 O1 3_655 . 96.75(8) ?
    O2 Cd1 O3 3_655 . 99.11(5) ?
    O2 Cd1 O3 . . 86.02(5) ?
    O1 Cd1 O3 3_655 . 93.24(5) ?
    O1 Cd1 O3 . . 159.05(5) ?
    O2 Cd1 O3 3_655 3_655 86.02(5) ?
    O2 Cd1 O3 . 3_655 99.11(5) ?
    O1 Cd1 O3 3_655 3_655 159.05(5) ?
    O1 Cd1 O3 . 3_655 93.24(5) ?
    O3 Cd1 O3 . 3_655 83.60(7) ?
    C1 O2 Cd1 . . 115.51(11) ?
    C1 O1 Cd1 5_655 . 115.58(11) ?
    C3 O3 Cd1 . . 117.74(12) ?
    C3 N1 C5 . . 122.37(16) ?
    C3 N1 C4 . . 121.15(17) ?
    C5 N1 C4 . . 116.45(17) ?
    O3 C3 N1 . . 124.40(18) ?
    O3 C3 H3 . . 117.8 ?
    N1 C3 H3 . . 117.8 ?
    O1 C1 O2 5_655 . 125.09(16) ?
    O1 C1 C1 5_655 5_655 117.39(18) ?
    O2 C1 C1 . 5_655 117.52(17) ?
    N1 C5 H5A . . 109.5 ?
    N1 C5 H5B . . 109.5 ?
    H5A C5 H5B . . 109.5 ?
    N1 C5 H5C . . 109.5 ?
    H5A C5 H5C . . 109.5 ?
    H5B C5 H5C . . 109.5 ?
    N1 C4 H4A . . 109.5 ?
    N1 C4 H4B . . 109.5 ?
    H4A C4 H4B . . 109.5 ?
    N1 C4 H4C . . 109.5 ?
    H4A C4 H4C . . 109.5 ?
    H4B C4 H4C . . 109.5 ?
loop_
    _geom_torsion_atom_site_label_1
    _geom_torsion_atom_site_label_2
    _geom_torsion_atom_site_label_3
    _geom_torsion_atom_site_label_4
    _geom_torsion_site_symmetry_1
    _geom_torsion_site_symmetry_2
    _geom_torsion_site_symmetry_3
    _geom_torsion_site_symmetry_4
    _geom_torsion
    _geom_torsion_publ_flag
    O1 Cd1 O2 C1 3_655 . . . -93.56(14) ?
    O1 Cd1 O2 C1 . . . . 0.29(13) ?
    O3 Cd1 O2 C1 . . . . 173.92(14) ?
    O3 Cd1 O2 C1 3_655 . . . 91.07(14) ?
    O2 Cd1 O1 C1 3_655 . . 5_655 174.51(13) ?
    O2 Cd1 O1 C1 . . . 5_655 -0.35(13) ?
    O1 Cd1 O1 C1 3_655 . . 5_655 99.55(14) ?
    O3 Cd1 O1 C1 . . . 5_655 -18.4(2) ?
    O3 Cd1 O1 C1 3_655 . . 5_655 -98.90(14) ?
    O2 Cd1 O3 C3 3_655 . . . 141.17(14) ?
    O2 Cd1 O3 C3 . . . . -43.38(14) ?
    O1 Cd1 O3 C3 3_655 . . . -144.53(14) ?
    O1 Cd1 O3 C3 . . . . -26.0(2) ?
    O3 Cd1 O3 C3 3_655 . . . 56.26(12) ?
    Cd1 O3 C3 N1 . . . . 177.06(15) ?
    C5 N1 C3 O3 . . . . 178.7(2) ?
    C4 N1 C3 O3 . . . . 1.1(3) ?
    Cd1 O2 C1 O1 . . . 5_655 179.68(15) ?
    Cd1 O2 C1 C1 . . . 5_655 -0.2(3) ?
loop_
    _geom_hbond_atom_site_label_D
    _geom_hbond_atom_site_label_H
    _geom_hbond_atom_site_label_A
    _geom_hbond_site_symmetry_A
    _geom_hbond_distance_DH
    _geom_hbond_distance_HA
    _geom_hbond_distance_DA
    _geom_hbond_angle_DHA
    _geom_hbond_publ_flag
    C4 H4B O1 6_566 0.98 2.65 3.456(2) 140 y
    C4 H4C O2 7_566 0.98 2.70 3.516(3) 141 y
    C4 H4C O1 3_665 0.98 2.63 3.468(3) 144 y
    C4 H4A O3 . 0.98 2.36 2.775(2) 104 y
data_global
_journal_date_recd_electronic     2007-11-30
_journal_date_accepted     2007-12-07
_journal_name_full     'Acta Crystallographica, Section E'
_journal_year     2008
_journal_volume     64
_journal_issue      1
_journal_page_first     m185
_journal_page_last     m185
_journal_paper_category     QM
_journal_coeditor_code     BI2270
_publ_contact_author_name     'Mohamed Ghazzali'
_publ_contact_author_address
;
Chemistry Department
Faculty of Science
Alexandria University
PO Box 426
21321 Alexandria
Egypt
;
_publ_contact_author_email     m_elghazali@hotmail.com
_publ_contact_author_fax     '+46 317723858'
_publ_contact_author_phone     '+46 317723045'
_publ_section_title
;\
<i>catena</i>-Poly[[bis(<i>N</i>,<i>N</i>'-dimethylformamide)cadmium(II)]-\m-\
oxalato]
;
loop_
    _publ_author_name
    _publ_author_footnote
    _publ_author_address
    'Borel, C\'edric' .
;
Department of Chemical and Biological Engineering
Chalmers University of Technology
41296 G\"oteborg
Sweden
;
    'Langer, Vratislav' .
;
Department of Chemical and Biological Engineering
Chalmers University of Technology
41296 G\"oteborg
Sweden
;
    'Arnehed, Johan' .
;
Department of Chemical and Biological Engineering
Chalmers University of Technology
41296 G\"oteborg
Sweden
;
    'Leikvoll, Lisette' .
;
Department of Chemical and Biological Engineering
Chalmers University of Technology
41296 G\"oteborg
Sweden
;
    'Ghazzali, Mohamed' .
;
Chemistry Department
Faculty of Science
Alexandria University
PO Box 426
21321 Alexandria
Egypt
;
