# Supplementary material for: catena-Poly[[bis­(N,N′-dimethyl­formamide)cadmium(II)]-μ2-oxalato]
Source: Acta Crystallogr Sect E Struct Rep Online. 2007 Dec 12;64(Pt 1):m185. doi: 10.1107/S1600536807066147 (PMC2915118; doi:10.1107/S1600536807066147)
Supplement: Supplementary file 2 [file e-64-0m185-Isup2.hkl]

# 
# h,k,l, Fc-squared, Fo-squared, sigma(Fo-squared) and status flag 
# 
data_I
_shelx_title ' pcna in Pbcn' 
_shelx_refln_list_code          4 
_shelx_F_calc_maximum      237.41 
_exptl_crystal_F_000       688.00 
_reflns_d_resolution_high  0.6547 
 
loop_ 
 _symmetry_equiv_pos_as_xyz 
 'x, y, z' 
 '-x+1/2, -y+1/2, z+1/2' 
 '-x, y, -z+1/2' 
 'x+1/2, -y+1/2, -z' 
 '-x, -y, -z' 
 'x-1/2, y-1/2, -z-1/2' 
 'x, -y, z-1/2' 
 '-x-1/2, y-1/2, z' 
 
_cell_length_a    15.1525 
_cell_length_b     8.0061 
_cell_length_c    10.4026 
_cell_angle_alpha  90.000 
_cell_angle_beta   90.000 
_cell_angle_gamma  90.000 
 
_shelx_F_squared_multiplier     1.000 
 
loop_ 
 _refln_index_h 
 _refln_index_k 
 _refln_index_l 
 _refln_F_squared_calc 
 _refln_F_squared_meas 
 _refln_F_squared_sigma 
 _refln_observed_status 
   2   0   0    39663.54    43056.04   2606.53 o 
   4   0   0     6006.02     6133.15    411.97 o 
   6   0   0     3926.12     3904.94    268.78 o 
   8   0   0     1558.10     1742.87     83.12 o 
  10   0   0    16111.24    17753.38    803.91 o 
  12   0   0    13101.24    14734.96    710.26 o 
  14   0   0     5256.35     5696.07    205.38 o 
  16   0   0     2346.44     2537.46    121.47 o 
  18   0   0     3146.85     3282.56    265.29 o 
  20   0   0     1042.49     1110.41     67.82 o 
  22   0   0      865.89      862.78    123.77 o 
   1   1   0    12203.83    10904.71    904.37 o 
   3   1   0    43016.41    45823.12   1241.80 o 
   5   1   0     3547.18     3466.71     77.11 o 
   7   1   0      474.93      457.90     12.23 o 
   9   1   0       17.79       29.45      4.30 o 
  11   1   0      831.27      784.76     21.12 o 
  13   1   0     3030.65     3405.30     97.84 o 
  15   1   0     3084.49     3550.07     90.53 o 
  17   1   0      553.59      613.06     29.34 o 
  19   1   0       28.92        0.06     19.60 o 
  21   1   0      425.81      478.66     68.67 o 
  23   1   0      254.84      334.63     59.60 o 
   0   2   0      333.62      290.56     15.29 o 
   2   2   0       17.95       25.23      5.40 o 
   4   2   0    10813.80    10764.26    263.58 o 
   6   2   0    13668.62    14433.96    315.18 o 
   8   2   0     3209.04     3302.92     74.21 o 
  10   2   0     2597.55     2689.53     64.04 o 
  12   2   0     1914.08     2100.36     49.94 o 
  14   2   0     1331.49     1441.69     40.41 o 
  16   2   0     1070.24     1063.93     37.81 o 
  18   2   0      371.87      364.73     25.34 o 
  20   2   0      342.09      345.40     59.36 o 
  22   2   0      305.42      351.88     48.92 o 
   1   3   0    13399.61    11981.60    315.23 o 
   3   3   0    23935.91    23540.69    660.15 o 
   5   3   0    10299.78     9713.45    223.11 o 
   7   3   0    17074.10    17511.50    363.85 o 
   9   3   0    11358.84    12176.17    252.09 o 
  11   3   0     6571.59     6495.39    152.82 o 
  13   3   0     4386.05     4354.69    109.68 o 
  15   3   0     4382.43     4277.68    114.66 o 
  17   3   0     3469.13     3340.17    104.58 o 
  19   3   0     1336.77     1370.31     77.66 o 
  21   3   0      924.60      843.98     63.64 o 
   0   4   0     8320.61     8227.19    262.72 o 
   2   4   0     2368.88     2148.10     53.66 o 
   4   4   0     2831.24     2371.19     65.77 o 
   6   4   0     2200.51     2204.21     48.03 o 
   8   4   0     1880.29     1654.71     37.12 o 
  10   4   0     2413.35     2394.86     61.06 o 
  12   4   0     2465.80     2427.20     59.05 o 
  14   4   0     1694.79     1557.47     52.53 o 
  16   4   0       36.72       33.42     10.91 o 
  18   4   0      545.86      514.20     28.72 o 
  20   4   0      306.59      297.48     43.11 o 
   1   5   0     6144.21     5892.30    129.13 o 
   3   5   0     1837.81     1702.50     47.39 o 
   5   5   0     1456.21     1399.79     34.13 o 
   7   5   0      570.71      543.52     14.79 o 
   9   5   0      480.73      504.63     29.13 o 
  11   5   0     1684.42     1588.10     53.18 o 
  13   5   0     2379.63     2203.17     72.62 o 
  15   5   0      368.40      346.09     19.97 o 
  17   5   0      216.71      225.87     18.37 o 
  19   5   0      303.63      279.66     21.88 o 
   0   6   0    11088.17    10838.96    324.96 o 
   2   6   0    10895.62    10399.20    218.46 o 
   4   6   0     5526.70     5337.91    128.01 o 
   6   6   0     1921.02     1803.66     44.55 o 
   8   6   0     4977.13     4437.74    137.06 o 
  10   6   0     4919.53     4769.05    171.51 o 
  12   6   0     2690.86     2572.32     83.34 o 
  14   6   0     3664.41     3532.61    112.09 o 
  16   6   0     1953.45     1787.54     62.34 o 
  18   6   0     1097.71     1039.92     42.21 o 
  20   6   0      651.76      580.17     38.89 o 
   1   7   0     1431.02     1320.25     31.29 o 
   3   7   0     1622.12     1574.94     38.27 o 
   5   7   0     1099.17      957.70     25.29 o 
   7   7   0      616.16      598.44     23.59 o 
   9   7   0      141.49      130.69     19.18 o 
  11   7   0     1412.34     1365.69     48.58 o 
  13   7   0     1364.72     1311.53     61.93 o 
  15   7   0      979.49     1037.06     41.44 o 
  17   7   0      318.16      286.77     22.31 o 
   0   8   0       12.41       13.85      7.69 o 
   2   8   0     1299.29     1276.91     32.67 o 
   4   8   0     2097.06     2085.59     55.24 o 
   6   8   0     1228.58     1186.63     39.77 o 
   8   8   0      627.73      628.94     27.76 o 
  10   8   0       20.39        6.39     15.19 o 
  12   8   0       29.44       11.14     10.73 o 
  14   8   0      249.44      222.03     18.41 o 
  16   8   0      446.34      456.69     27.69 o 
   1   9   0     4990.75     5091.09    181.69 o 
   3   9   0     1533.46     1511.95     44.04 o 
   5   9   0     2017.09     2007.72     66.88 o 
   7   9   0     1483.64     1444.64     51.30 o 
   9   9   0     1051.22     1021.03     40.11 o 
  11   9   0     1446.58     1409.33     51.61 o 
  13   9   0      759.67      735.05     33.70 o 
  15   9   0      385.31      455.23    109.29 o 
   0  10   0      623.51      485.44     48.21 o 
   2  10   0      681.91      674.86     58.36 o 
   4  10   0      843.56      813.56     76.42 o 
   6  10   0      254.16      284.93     19.65 o 
   8  10   0      137.83      142.33     29.93 o 
  10  10   0      132.73      117.28     18.63 o 
  12  10   0       57.37       44.76     31.82 o 
   1  11   0       97.46       84.55     15.47 o 
   3  11   0       80.28       50.76     14.13 o 
   5  11   0      325.23      359.91     27.74 o 
   7  11   0      150.00      136.55     16.57 o 
   9  11   0      316.16      465.27     51.15 o 
   0  12   0      352.10      332.44     72.37 o 
   2  12   0      585.51      416.43     78.21 o 
   1   1   1    25054.96    26058.28    462.51 o 
   2   1   1      145.02      171.00      4.34 o 
   3   1   1    43538.19    45048.20    726.35 o 
   4   1   1     3139.73     3420.18     55.83 o 
   5   1   1     1966.25     1896.24     37.38 o 
   6   1   1      781.96      853.60     16.25 o 
   7   1   1     9808.47     9991.35    160.57 o 
   8   1   1      298.69      288.47      7.98 o 
   9   1   1    14060.18    15107.22    241.65 o 
  10   1   1        9.22       11.61      2.47 o 
  11   1   1     7438.11     8151.31    126.89 o 
  12   1   1      324.50      337.74      8.12 o 
  13   1   1     4738.74     5026.03     94.64 o 
  14   1   1        9.65        6.46      4.37 o 
  15   1   1     3108.93     3351.25     69.71 o 
  16   1   1       76.17       83.47      7.69 o 
  17   1   1     1636.37     1749.05     41.30 o 
  18   1   1        0.00      -10.26     10.26 o 
  19   1   1     1229.71     1280.39     42.03 o 
  20   1   1        9.04       -1.94     16.32 o 
  21   1   1     1412.93     1488.39     49.72 o 
  22   1   1       23.39       41.19     33.17 o 
   0   2   1    29409.04    29416.11    724.28 o 
   1   2   1      561.72     1219.49    100.53 o 
   2   2   1     4756.00     4424.24     81.95 o 
   3   2   1     7793.60     8020.63    135.54 o 
   4   2   1    25467.19    25864.97    420.40 o 
   5   2   1     1170.85     1301.51     22.46 o 
   6   2   1    26643.78    28712.30    466.52 o 
   7   2   1       13.68       17.74      3.13 o 
   8   2   1     5944.22     5928.13     92.37 o 
   9   2   1      315.63      344.04      7.81 o 
  10   2   1     4360.72     4495.19     79.56 o 
  11   2   1      513.92      538.97     11.87 o 
  12   2   1     4918.65     5317.63     90.77 o 
  13   2   1       33.02       31.72      3.76 o 
  14   2   1     4824.73     4995.99     94.24 o 
  15   2   1        0.48       -3.49      5.27 o 
  16   2   1     2335.63     2589.62     59.58 o 
  17   2   1       26.79       17.66     10.10 o 
  18   2   1     2375.33     2447.87     66.02 o 
  19   2   1        6.23       19.91     15.60 o 
  20   2   1      626.28      637.42     37.02 o 
  21   2   1       18.25       36.62     24.83 o 
  22   2   1      480.23      539.85     39.07 o 
   1   3   1      238.23      219.51      5.20 o 
   2   3   1     1262.70     1308.64     23.78 o 
   3   3   1       34.48       53.73      6.78 o 
   4   3   1      193.44      161.23      5.39 o 
   5   3   1     1134.08     1263.43     22.79 o 
   6   3   1      996.94     1012.95     17.71 o 
   7   3   1       63.25       68.44      3.97 o 
   8   3   1        9.65        9.49      2.23 o 
   9   3   1      509.94      560.99     11.23 o 
  10   3   1       19.01       23.24      2.87 o 
  11   3   1      284.52      279.14      7.71 o 
  12   3   1       18.80       23.54      3.46 o 
  13   3   1       78.87       72.69      5.77 o 
  14   3   1       35.30       43.25      6.07 o 
  15   3   1        0.81       -4.21      6.21 o 
  16   3   1        0.94       -6.70      6.70 o 
  17   3   1        8.07       -7.52      8.80 o 
  18   3   1        0.11      -13.43     13.43 o 
  19   3   1       13.47       11.55     14.37 o 
  20   3   1        8.40      -13.67     21.93 o 
  21   3   1       92.48       74.28     26.00 o 
  22   3   1       19.78        6.99     43.91 o 
   0   4   1    19628.78    18856.66    396.17 o 
   1   4   1        5.82        5.34      3.22 o 
   2   4   1    13882.31    13296.07    223.03 o 
   3   4   1       56.67       68.90      6.60 o 
   4   4   1     9024.73     8421.33    138.97 o 
   5   4   1      202.30      187.85      6.75 o 
   6   4   1     4208.73     4116.28     77.07 o 
   7   4   1      120.19      121.65      5.17 o 
   8   4   1     4957.52     4951.10     76.06 o 
   9   4   1      112.61      104.42      4.60 o 
  10   4   1     5669.62     5784.07     95.25 o 
  11   4   1       15.33       12.52      4.34 o 
  12   4   1     3252.47     3199.66     61.15 o 
  13   4   1        6.18        9.68      5.78 o 
  14   4   1     3105.78     3005.42     62.81 o 
  15   4   1        6.19       -5.00      7.16 o 
  16   4   1     2093.59     1998.54     52.24 o 
  17   4   1       74.65       71.64      8.73 o 
  18   4   1     1073.24     1048.59     28.62 o 
  19   4   1       32.43       41.58     12.51 o 
  20   4   1      781.69      779.89     32.65 o 
  21   4   1        7.38      -13.69     25.42 o 
   1   5   1    13122.40    12489.83    189.07 o 
   2   5   1        2.09        0.76      4.83 o 
   3   5   1     9220.14     9057.93    135.17 o 
   4   5   1      228.31      233.51      6.52 o 
   5   5   1     4074.90     3659.10     56.62 o 
   6   5   1        0.52       -2.22      2.78 o 
   7   5   1     3527.35     3353.67     62.12 o 
   8   5   1      184.58      184.81      6.24 o 
   9   5   1     3120.21     2980.53     54.80 o 
  10   5   1      111.40      125.16      6.76 o 
  11   5   1     5031.59     4810.40     92.83 o 
  12   5   1        9.73        8.46      5.25 o 
  13   5   1     2946.34     2887.84     65.10 o 
  14   5   1       15.18        5.31      7.06 o 
  15   5   1     1961.83     1873.98     44.50 o 
  16   5   1       98.05      100.83      9.60 o 
  17   5   1     1288.58     1216.28     32.15 o 
  18   5   1       58.00       41.38      9.86 o 
  19   5   1      515.53      481.22     21.54 o 
  20   5   1       18.78       12.34     20.33 o 
   0   6   1      433.76      436.21     12.92 o 
   1   6   1       51.23       46.85      4.89 o 
   2   6   1        9.44       10.48      5.26 o 
   3   6   1       30.78       23.83      3.46 o 
   4   6   1       16.85       18.55      3.31 o 
   5   6   1      138.26      115.96      5.51 o 
   6   6   1       39.89       46.56      4.81 o 
   7   6   1      314.34      326.84     11.63 o 
   8   6   1       38.13       44.20      5.29 o 
   9   6   1       44.06       32.98      5.70 o 
  10   6   1       75.91       55.45     10.28 o 
  11   6   1       11.07       11.98      5.95 o 
  12   6   1        0.28       -5.59      5.59 o 
  13   6   1       92.28      102.83      8.55 o 
  14   6   1       84.34       67.69      8.62 o 
  15   6   1       35.51       22.85     11.11 o 
  16   6   1        0.96       -8.07      8.07 o 
  17   6   1       18.92       -7.28     10.45 o 
  18   6   1       68.13       52.73     14.26 o 
  19   6   1        2.61       -3.55     14.58 o 
  20   6   1       40.50      -14.11     22.20 o 
   1   7   1     3427.33     3309.43     52.84 o 
   2   7   1      379.11      354.95      8.54 o 
   3   7   1     1791.05     1676.52     28.23 o 
   4   7   1      247.01      242.70      7.58 o 
   5   7   1     5467.84     5227.71     92.80 o 
   6   7   1       98.42       82.31      6.61 o 
   7   7   1     4357.46     4063.82     78.01 o 
   8   7   1        9.19       11.92      5.30 o 
   9   7   1     1744.18     1699.77     40.93 o 
  10   7   1       69.69       59.70      6.93 o 
  11   7   1     1642.98     1556.55     38.33 o 
  12   7   1        5.23       -3.54      6.45 o 
  13   7   1     1127.24     1036.06     28.35 o 
  14   7   1        6.81       -5.05      7.62 o 
  15   7   1      725.65      677.87     21.87 o 
  16   7   1       11.76       -5.34      9.36 o 
  17   7   1     1265.46     1263.20     34.56 o 
  18   7   1        0.11      -18.57     26.64 o 
   0   8   1     1545.74     1485.14     36.69 o 
   1   8   1        0.60       -4.39      4.39 o 
   2   8   1     2825.64     2776.88     49.29 o 
   3   8   1      273.06      265.01      8.84 o 
   4   8   1     3436.98     3305.48     58.72 o 
   5   8   1      217.05      226.92      8.75 o 
   6   8   1     1687.75     1650.41     36.85 o 
   7   8   1        2.05       -5.28      5.28 o 
   8   8   1     2114.14     2018.97     45.65 o 
   9   8   1        3.03       -0.22      6.03 o 
  10   8   1     1671.30     1578.31     39.30 o 
  11   8   1       86.81       91.54      8.74 o 
  12   8   1      996.12      962.12     27.12 o 
  13   8   1       23.83       15.59      8.45 o 
  14   8   1     1404.34     1376.48     36.31 o 
  15   8   1        1.01      -12.37     12.37 o 
  16   8   1      544.67      525.94     21.30 o 
   1   9   1       19.17       14.00      4.70 o 
   2   9   1       78.72       72.71      6.40 o 
   3   9   1        0.72       -6.04      6.04 o 
   4   9   1       76.07       66.94      6.29 o 
   5   9   1       71.62       95.99     10.79 o 
   6   9   1       41.77       26.07      6.96 o 
   7   9   1       44.37       36.29      7.23 o 
   8   9   1       33.15       31.31      7.51 o 
   9   9   1       40.46       42.07      7.94 o 
  10   9   1        9.52       -3.45      7.52 o 
  11   9   1       24.67       24.58      8.31 o 
  12   9   1       24.91        1.11     11.88 o 
  13   9   1       12.38       26.26     11.19 o 
  14   9   1        0.18      -14.22     14.22 o 
  15   9   1       12.69       -8.45     86.30 o 
   0  10   1     1439.57     1556.04     54.87 o 
   1  10   1        7.49       -3.34      6.36 o 
   2  10   1     1836.71     1960.84     46.81 o 
   3  10   1       24.40       30.44      7.71 o 
   4  10   1      609.68      603.19     23.49 o 
   5  10   1        0.14       -5.10      8.11 o 
   6  10   1      351.42      324.20     14.22 o 
   7  10   1        0.21       -4.75      7.37 o 
   8  10   1     1033.33     1101.15     32.08 o 
   9  10   1       20.24       18.52     10.79 o 
  10  10   1      937.37      942.79     28.31 o 
  11  10   1       10.07       -5.74      9.18 o 
  12  10   1      582.28      592.04     60.69 o 
   1  11   1      746.35      595.55     39.79 o 
   2  11   1        1.22       -8.39     10.98 o 
   3  11   1      727.91      753.38     59.78 o 
   4  11   1        2.45      -13.09     14.98 o 
   5  11   1     1056.98     1158.25     36.39 o 
   6  11   1        3.03       -8.94      9.70 o 
   7  11   1      634.21      626.47     23.88 o 
   8  11   1        0.64      -13.18     13.18 o 
   9  11   1      224.99      245.47     29.74 o 
   0  12   1       42.86       46.91     44.85 o 
   1  12   1        0.54      -36.31     36.52 o 
   2  12   1        9.68       -6.57     47.93 o 
   3  12   1        4.85      -18.64     18.64 o 
   4  12   1        0.36      -15.63     15.63 o 
   0   0   2    56362.84    60796.49   3264.59 o 
   1   0   2       43.96       26.45      4.14 o 
   2   0   2    11195.56    11278.71    277.74 o 
   3   0   2      118.83      125.28      8.35 o 
   4   0   2     7242.29     7469.74    178.10 o 
   5   0   2     3533.92     3863.95     80.80 o 
   6   0   2    22835.72    23238.32    481.43 o 
   7   0   2      597.34      703.73     16.81 o 
   8   0   2    21138.98    22243.47    461.66 o 
   9   0   2      249.47      229.53      7.66 o 
  10   0   2    18177.41    19435.04    402.38 o 
  11   0   2      116.87      107.21      8.03 o 
  12   0   2    10130.30    10826.23    259.74 o 
  13   0   2      182.50      187.99      9.65 o 
  14   0   2     3065.64     3114.83     84.55 o 
  15   0   2      391.82      438.37     20.28 o 
  16   0   2     2206.95     2296.50     64.79 o 
  17   0   2       26.41       17.50      8.99 o 
  18   0   2     3836.63     4015.62    130.82 o 
  19   0   2       24.16       47.61     23.84 o 
  20   0   2     1611.26     1593.65    140.19 o 
  21   0   2        0.56       -9.52     33.66 o 
  22   0   2      698.76      752.44    110.51 o 
   1   1   2     1305.31     1386.42     27.54 o 
   2   1   2      627.46      598.53     10.95 o 
   3   1   2    11575.77    11778.35    197.61 o 
   4   1   2     1146.63     1158.15     19.82 o 
   5   1   2    12030.95    12165.96    197.73 o 
   6   1   2       10.35        3.64      1.70 o 
   7   1   2     6645.95     6899.75    112.34 o 
   8   1   2      234.01      236.20      7.22 o 
   9   1   2     3435.65     3482.95     53.69 o 
  10   1   2      205.20      218.66      6.46 o 
  11   1   2     1378.15     1401.68     22.73 o 
  12   1   2       17.46       11.09      2.95 o 
  13   1   2     1999.01     2152.42     37.17 o 
  14   1   2        9.90       11.77      4.06 o 
  15   1   2     2505.39     2708.12     50.81 o 
  16   1   2        8.09        9.49      6.50 o 
  17   1   2      620.71      698.66     24.61 o 
  18   1   2       74.32       78.25     10.71 o 
  19   1   2      189.94      272.59     28.04 o 
  20   1   2        0.40      -13.60     17.22 o 
  21   1   2      365.25      399.20     37.72 o 
  22   1   2        0.57       19.27     28.96 o 
   0   2   2     2588.66     2395.33     55.92 o 
   1   2   2     1928.60     1997.10     36.98 o 
   2   2   2     7099.20     6857.77    118.67 o 
   3   2   2     1129.62     1175.63     22.09 o 
   4   2   2    11826.46    11615.35    210.90 o 
   5   2   2      766.67      815.34     16.26 o 
   6   2   2     5603.20     5570.37     94.47 o 
   7   2   2      389.79      401.20      8.69 o 
   8   2   2     1935.14     1969.35     34.64 o 
   9   2   2      705.10      697.72     13.33 o 
  10   2   2     1070.88     1062.81     19.39 o 
  11   2   2      601.23      637.08     12.94 o 
  12   2   2      847.87      929.84     18.42 o 
  13   2   2        0.10       -2.81      3.42 o 
  14   2   2     1016.86     1089.56     21.61 o 
  15   2   2       11.18       11.23      5.60 o 
  16   2   2      508.24      551.30     17.88 o 
  17   2   2      133.76      154.68     10.64 o 
  18   2   2      314.98      379.21     21.43 o 
  19   2   2        1.22       -0.53     11.08 o 
  20   2   2      513.52      562.64     30.93 o 
  21   2   2       35.82        5.24     22.64 o 
  22   2   2      524.13      564.52     40.39 o 
   1   3   2    14685.54    13928.85    225.42 o 
   2   3   2     5232.32     5649.48     91.06 o 
   3   3   2    20850.86    19941.94    347.38 o 
   4   3   2     4081.87     4069.85     82.28 o 
   5   3   2    16542.18    16641.20    288.91 o 
   6   3   2      171.57      205.27      6.27 o 
   7   3   2    17205.91    17209.90    289.57 o 
   8   3   2     1782.82     1793.15     31.82 o 
   9   3   2    10900.61    11119.38    186.62 o 
  10   3   2      298.66      296.79      8.24 o 
  11   3   2     4109.24     4184.89     72.05 o 
  12   3   2      121.93      121.75      6.07 o 
  13   3   2     2093.43     2132.18     40.21 o 
  14   3   2       27.34       17.00      5.43 o 
  15   3   2     2855.23     2884.13     57.72 o 
  16   3   2      118.59      113.04      8.46 o 
  17   3   2     2784.89     2847.77     77.30 o 
  18   3   2        0.31      -10.94     10.94 o 
  19   3   2     1856.92     1948.93     64.00 o 
  20   3   2       15.34       21.67     18.31 o 
  21   3   2     1396.33     1437.50     54.98 o 
  22   3   2       43.79       13.75     45.25 o 
   0   4   2     8036.96     8068.51    170.37 o 
   1   4   2      419.79      420.09      8.48 o 
   2   4   2     1880.54     1893.39     31.48 o 
   3   4   2     1077.12     1030.00     19.51 o 
   4   4   2     3113.52     3009.06     50.11 o 
   5   4   2      315.17      382.47     11.12 o 
   6   4   2     4823.17     4881.72     88.13 o 
   7   4   2       59.33       49.24      3.93 o 
   8   4   2     1546.39     1495.34     29.86 o 
   9   4   2       17.27       13.55      3.27 o 
  10   4   2     1438.18     1510.93     28.35 o 
  11   4   2      892.68      949.35     19.21 o 
  12   4   2     1791.56     1799.31     35.96 o 
  13   4   2       15.88        2.67      5.42 o 
  14   4   2      531.93      503.10     15.42 o 
  15   4   2       36.39       42.02      7.05 o 
  16   4   2      129.66      133.84      9.61 o 
  17   4   2      166.87      171.41     12.06 o 
  18   4   2      597.88      577.85     21.40 o 
  19   4   2        4.96        6.20     20.37 o 
  20   4   2      443.40      446.57     23.85 o 
  21   4   2        9.62       48.83     38.89 o 
   1   5   2     3877.08     3749.19     58.17 o 
   2   5   2     1186.18     1236.72     20.82 o 
   3   5   2      956.35      807.85     14.99 o 
   4   5   2      347.17      308.81      9.81 o 
   5   5   2     2499.02     2374.05     40.41 o 
   6   5   2        7.92        4.40      3.73 o 
   7   5   2     1526.23     1394.02     26.95 o 
   8   5   2      628.46      642.87     14.42 o 
   9   5   2      615.79      583.96     14.23 o 
  10   5   2       60.55       72.62      5.42 o 
  11   5   2     1823.40     1844.37     38.49 o 
  12   5   2       18.76        6.55      5.78 o 
  13   5   2     1453.48     1361.81     31.87 o 
  14   5   2       17.03        6.65      7.36 o 
  15   5   2      209.39      204.63     12.52 o 
  16   5   2       31.55       16.56      9.41 o 
  17   5   2      212.14      207.81     12.48 o 
  18   5   2        0.28       -9.31      9.31 o 
  19   5   2      247.69      201.53     20.69 o 
  20   5   2        4.28      -10.17     16.33 o 
   0   6   2     6450.46     6164.24    138.59 o 
   1   6   2       81.54       66.81      4.23 o 
   2   6   2     7091.83     6836.96    105.98 o 
   3   6   2       85.98       85.38      5.70 o 
   4   6   2     6788.47     6527.85    105.25 o 
   5   6   2        9.81        5.72      4.76 o 
   6   6   2     5405.02     5219.04     89.90 o 
   7   6   2       70.55       66.98      4.95 o 
   8   6   2     6701.27     6437.99    112.28 o 
   9   6   2       24.85       26.53      4.84 o 
  10   6   2     4391.73     4112.98     97.15 o 
  11   6   2        2.50        0.09      5.27 o 
  12   6   2     1524.76     1482.11     34.20 o 
  13   6   2        4.53       -6.62      7.00 o 
  14   6   2     1504.37     1466.81     36.52 o 
  15   6   2        6.25       -7.57      7.57 o 
  16   6   2     1461.71     1353.03     35.07 o 
  17   6   2        0.98       -7.94     13.70 o 
  18   6   2     1242.02     1177.45     32.18 o 
  19   6   2        0.51       10.08     12.31 o 
   1   7   2      582.16      545.96     11.59 o 
   2   7   2       79.36       89.94      5.94 o 
   3   7   2     2121.02     2060.92     35.06 o 
   4   7   2       48.61       48.71      5.17 o 
   5   7   2     2432.39     2278.02     41.06 o 
   6   7   2      133.08      142.05      8.19 o 
   7   7   2     1508.38     1431.10     29.27 o 
   8   7   2       26.78       18.83      5.34 o 
   9   7   2      372.08      354.75     15.16 o 
  10   7   2        0.99       -8.33      8.33 o 
  11   7   2      288.23      251.92     11.63 o 
  12   7   2        0.12       -6.54      6.54 o 
  13   7   2      336.08      291.88     15.08 o 
  14   7   2        1.11       -7.42      7.42 o 
  15   7   2      369.82      359.66     16.17 o 
  16   7   2        2.61      -12.51     12.51 o 
  17   7   2      256.88      248.71     15.18 o 
  18   7   2        5.39      -18.52     23.62 o 
   0   8   2       10.35        4.67      5.71 o 
   1   8   2        6.64       -4.65      4.65 o 
   2   8   2      586.27      584.60     13.24 o 
   3   8   2        0.00       -4.45      4.45 o 
   4   8   2     1154.92     1111.95     23.60 o 
   5   8   2       40.86       20.44      7.08 o 
   6   8   2      683.68      663.20     16.33 o 
   7   8   2       52.99       49.44      7.13 o 
   8   8   2      568.69      586.03     18.73 o 
   9   8   2       30.50       42.90     12.93 o 
  10   8   2      398.00      384.17     16.59 o 
  11   8   2        7.23       -3.66      6.79 o 
  12   8   2      430.30      384.41     15.58 o 
  13   8   2       11.02       12.50     11.09 o 
  14   8   2      644.34      648.42     21.70 o 
  15   8   2       45.34       28.23     10.23 o 
  16   8   2      398.23      392.19     18.11 o 
   1   9   2     2534.68     2524.53     48.95 o 
   2   9   2       25.53       28.71      5.59 o 
   3   9   2     1073.63     1069.37     24.48 o 
   4   9   2       19.56        7.54      5.21 o 
   5   9   2     1597.50     1613.44     36.01 o 
   6   9   2        0.77       -6.24      6.24 o 
   7   9   2     2144.43     2116.72     55.04 o 
   8   9   2        1.87       -7.99      8.59 o 
   9   9   2     1932.15     1924.61     47.09 o 
  10   9   2       34.87       31.86      8.15 o 
  11   9   2     2081.88     2160.75     52.23 o 
  12   9   2        0.08      -10.83     10.83 o 
  13   9   2     1191.17     1178.25     33.14 o 
  14   9   2        2.58      -11.36     11.36 o 
  15   9   2      445.86      410.59    100.41 o 
   0  10   2       28.65       24.59     20.70 o 
   1  10   2        1.22       -8.67      8.67 o 
   2  10   2      212.72      204.36     10.84 o 
   3  10   2       22.47        9.74      9.11 o 
   4  10   2      567.70      549.87     29.23 o 
   5  10   2        1.57       -9.46      9.63 o 
   6  10   2      408.97      412.50     17.31 o 
   7  10   2        4.06      -12.04     12.04 o 
   8  10   2      529.83      542.50     26.77 o 
   9  10   2       17.11       -2.19      8.70 o 
  10  10   2      396.72      394.90     17.29 o 
  11  10   2       28.10       22.05     14.90 o 
  12  10   2      165.34      130.68     36.22 o 
   1  11   2      360.00      368.45     18.24 o 
   2  11   2        7.29       -1.56     20.07 o 
   3  11   2      327.63      324.78     16.19 o 
   4  11   2        1.38      -11.41     11.41 o 
   5  11   2      187.44      182.55     19.85 o 
   6  11   2        1.86      -15.69     15.87 o 
   7  11   2       84.48       71.59     15.71 o 
   8  11   2       37.50       30.82     14.06 o 
   1  12   2        7.82       21.29     50.78 o 
   2  12   2      735.07      632.88     86.85 o 
   1   1   3    17274.55    18011.87    284.10 o 
   2   1   3     2502.38     2757.62     43.74 o 
   3   1   3    12404.19    12552.28    233.33 o 
   4   1   3      317.07      354.42      7.25 o 
   5   1   3    17118.05    16986.13    272.30 o 
   6   1   3        7.50        7.48      1.85 o 
   7   1   3    10825.12    11053.36    173.94 o 
   8   1   3       38.57       54.89      4.18 o 
   9   1   3    12187.14    12387.67    198.88 o 
  10   1   3      523.65      556.75     11.53 o 
  11   1   3     5930.09     5988.27    100.36 o 
  12   1   3      140.06      138.07      5.49 o 
  13   1   3     2203.60     2309.73     39.54 o 
  14   1   3       48.63       50.12      5.17 o 
  15   1   3     2431.00     2549.57     48.19 o 
  16   1   3       37.41       34.73      6.39 o 
  17   1   3     1717.26     1814.11     42.10 o 
  18   1   3        4.40       -8.58      8.58 o 
  19   1   3     1488.15     1583.96     43.41 o 
  20   1   3       32.84       36.91     18.21 o 
  21   1   3     1360.55     1287.74     86.53 o 
  22   1   3        4.94       15.32     26.88 o 
   0   2   3     7975.31     7413.84    154.25 o 
   1   2   3       55.72       46.68      3.05 o 
   2   2   3    10136.43     9596.64    154.11 o 
   3   2   3      953.15     1007.33     18.04 o 
   4   2   3    16482.38    16282.46    283.59 o 
   5   2   3      764.33      773.98     14.73 o 
   6   2   3    26209.22    26663.65    438.98 o 
   7   2   3      279.83      255.70      6.26 o 
   8   2   3     9081.18     9396.68    147.73 o 
   9   2   3      147.13      173.36      5.31 o 
  10   2   3     2948.49     3001.88     48.69 o 
  11   2   3       95.64       94.10      4.34 o 
  12   2   3     4404.15     4361.63     72.34 o 
  13   2   3      538.27      563.87     13.55 o 
  14   2   3     2117.25     2132.52     41.60 o 
  15   2   3        3.70       -4.27      4.85 o 
  16   2   3     2131.01     2185.21     51.42 o 
  17   2   3        2.58       -1.75      7.88 o 
  18   2   3     2213.39     2274.40     58.10 o 
  19   2   3        7.30        8.21     10.74 o 
  20   2   3      988.36     1060.51     34.19 o 
  21   2   3        0.97      -17.72     18.45 o 
  22   2   3      666.52     1179.04    111.54 o 
   2   3   3      200.37      206.49      7.72 o 
   3   3   3     1161.87     1253.60     24.00 o 
   4   3   3      761.73      801.59     16.70 o 
   5   3   3      673.37      658.76     13.97 o 
   6   3   3       55.70       56.26      3.36 o 
   7   3   3      156.07      162.39      5.54 o 
   8   3   3       67.19       74.84      4.18 o 
   9   3   3      549.28      536.76     11.91 o 
  10   3   3        0.60       -2.86      2.86 o 
  11   3   3       85.55       87.78      4.82 o 
  12   3   3       22.47       12.14      4.07 o 
  13   3   3       31.10       41.01      4.58 o 
  14   3   3       48.89       36.22      4.84 o 
  15   3   3       11.48       -6.05      6.05 o 
  16   3   3       48.48       31.20      8.14 o 
  17   3   3       24.51       16.24      9.26 o 
  18   3   3       96.69       87.58     11.99 o 
  19   3   3       12.00       16.78     11.76 o 
  20   3   3       42.16       49.50     13.37 o 
  21   3   3       22.32       46.72     20.95 o 
  22   3   3        0.00        4.93     45.92 o 
   0   4   3     3632.23     3297.12     73.28 o 
   1   4   3       55.42       70.32      4.09 o 
   2   4   3     7714.23     7507.06    126.63 o 
   3   4   3       13.98       21.78      2.61 o 
   4   4   3     8531.54     8164.04    140.26 o 
   5   4   3        0.56        2.12      4.89 o 
   6   4   3     7685.69     7262.10    129.03 o 
   7   4   3       70.79       70.73      4.37 o 
   8   4   3     9554.19     9652.65    172.63 o 
   9   4   3      218.07      208.14      7.42 o 
  10   4   3     5532.37     5550.02    100.34 o 
  11   4   3      149.45      150.93      7.11 o 
  12   4   3     2442.49     2575.75     48.40 o 
  13   4   3        1.76       -1.86      5.40 o 
  14   4   3     1925.84     1976.78     41.82 o 
  15   4   3      162.66      162.69      9.05 o 
  16   4   3     1426.64     1464.19     45.60 o 
  17   4   3       68.84       61.41      9.55 o 
  18   4   3     1197.21     1262.57     42.22 o 
  19   4   3       56.13       46.44     16.89 o 
  20   4   3     1026.65     1045.68     37.35 o 
  21   4   3        6.84       50.55     36.67 o 
   1   5   3     3021.28     2839.73     45.97 o 
   2   5   3      209.69      190.57      5.84 o 
   3   5   3     7311.93     6980.55    111.56 o 
   4   5   3      581.87      580.92     11.79 o 
   5   5   3     6969.60     7016.78    118.48 o 
   6   5   3      484.01      508.82     16.61 o 
   7   5   3     7229.82     7248.96    128.54 o 
   8   5   3      220.70      222.87      8.07 o 
   9   5   3     6665.90     6726.54    119.78 o 
  10   5   3      240.38      240.24      9.52 o 
  11   5   3     2630.84     2720.10     50.84 o 
  12   5   3        0.32       -5.69      5.69 o 
  13   5   3     1773.11     1718.72     35.70 o 
  14   5   3       73.84       67.56      7.88 o 
  15   5   3     1347.30     1347.88     31.34 o 
  16   5   3       45.47       13.95      9.31 o 
  17   5   3      901.80      842.53     26.70 o 
  18   5   3       82.90       79.49     13.00 o 
  19   5   3     1176.49     1127.51     53.84 o 
  20   5   3       12.67       27.95     14.35 o 
   0   6   3       72.34       73.54     10.15 o 
   1   6   3        2.03       -1.42      6.09 o 
   2   6   3      412.96      408.52      9.59 o 
   3   6   3      411.42      375.07      9.17 o 
   4   6   3        1.42       -3.71      5.54 o 
   5   6   3       14.34        2.85      5.60 o 
   6   6   3      988.48      951.10     20.00 o 
   7   6   3        4.86        0.36      6.01 o 
   8   6   3       58.46       69.35      7.91 o 
   9   6   3      104.13      106.12      6.46 o 
  10   6   3       10.34        7.74      4.80 o 
  11   6   3       15.48       10.01      6.30 o 
  12   6   3        0.01       -0.33      6.89 o 
  13   6   3      124.87      115.63     10.34 o 
  14   6   3       70.45       56.35      9.82 o 
  15   6   3       77.17       61.43     11.09 o 
  16   6   3       18.53       -3.80      9.17 o 
  17   6   3      123.24      112.70     11.60 o 
  18   6   3       65.97       44.17     11.33 o 
  19   6   3       57.46        7.32     59.63 o 
   1   7   3     4292.21     4265.78     72.04 o 
   2   7   3      294.11      279.25      8.43 o 
   3   7   3     2669.19     2583.51     47.95 o 
   4   7   3        0.04       -4.58      4.58 o 
   5   7   3     3089.07     3028.02     55.02 o 
   6   7   3      120.79      144.24     12.14 o 
   7   7   3     3050.70     2974.26     54.06 o 
   8   7   3       93.51       94.22     12.01 o 
   9   7   3     1533.94     1469.22     45.55 o 
  10   7   3      172.17      162.73     11.32 o 
  11   7   3     1563.33     1558.87     35.54 o 
  12   7   3       31.33       30.33      7.25 o 
  13   7   3     1301.16     1249.17     32.24 o 
  14   7   3       54.94       44.81      8.70 o 
  15   7   3      737.17      697.12     22.44 o 
  16   7   3        2.26      -11.19     11.19 o 
  17   7   3      852.61      817.34     25.99 o 
  18   7   3       12.82      -21.41     23.05 o 
   0   8   3     1960.20     1961.37     51.86 o 
   1   8   3      137.35      139.36      9.58 o 
   2   8   3     2579.97     2513.62     49.32 o 
   3   8   3        4.83       -5.20      5.20 o 
   4   8   3     2909.65     2894.32     75.76 o 
   5   8   3        0.49       -4.49      4.49 o 
   6   8   3     1994.10     2046.99     41.67 o 
   7   8   3       25.53       18.99      8.27 o 
   8   8   3     1601.98     1538.64     34.63 o 
   9   8   3        1.45       -2.02      9.94 o 
  10   8   3     1437.64     1356.43     34.93 o 
  11   8   3       20.40       17.69     11.09 o 
  12   8   3      990.38      960.88     27.31 o 
  13   8   3        0.98       -9.31     10.11 o 
  14   8   3      887.24      871.37     26.48 o 
  15   8   3        5.90       -6.89      9.71 o 
  16   8   3      671.19      603.17     47.82 o 
   1   9   3       47.84       40.97      6.13 o 
   2   9   3        3.05       -5.58      5.58 o 
   3   9   3        9.10       -6.43      6.43 o 
   4   9   3        4.06       -5.15      5.15 o 
   5   9   3        0.10       -3.47      5.41 o 
   6   9   3        5.21       -6.31      6.31 o 
   7   9   3        1.61       -6.48      6.48 o 
   8   9   3       31.73       14.47      7.48 o 
   9   9   3       16.42       14.22     11.28 o 
  10   9   3        6.50       -5.78     14.98 o 
  11   9   3        3.09       -8.35      8.35 o 
  12   9   3        8.94       -8.82      8.82 o 
  13   9   3        9.38      -10.65     10.65 o 
  14   9   3        1.15      -14.98     25.38 o 
  15   9   3        3.03       26.52     87.46 o 
   0  10   3     1323.97     1448.92     55.75 o 
   1  10   3        6.69       -7.64      7.64 o 
   2  10   3      949.02      975.40     36.32 o 
   3  10   3       43.78       44.83      7.07 o 
   4  10   3      786.85      821.11     24.04 o 
   5  10   3        0.52      -14.02     14.02 o 
   6  10   3      708.52      726.44     24.82 o 
   7  10   3        3.04      -14.15     14.15 o 
   8  10   3      986.43     1009.39     31.13 o 
   9  10   3       22.05       -1.60      9.17 o 
  10  10   3     1083.17     1148.17     33.11 o 
  11  10   3       21.37       -6.85     11.75 o 
  12  10   3      407.77      429.99     53.83 o 
   1  11   3      498.50      504.69     24.75 o 
   2  11   3        2.16      -12.88     14.80 o 
   3  11   3      572.62      579.34     32.35 o 
   4  11   3       12.93        4.85     12.05 o 
   5  11   3     1173.14     1308.46     61.63 o 
   6  11   3        3.70       -7.38     20.93 o 
   7  11   3      950.27     1039.79     85.38 o 
   0   0   4    15450.32    15278.74    558.65 o 
   1   0   4      771.94      894.34     26.69 o 
   2   0   4    31398.29    33283.16    837.54 o 
   3   0   4     1655.04     1848.34     62.08 o 
   4   0   4    12179.80    12250.27    297.69 o 
   5   0   4     2515.20     2774.56     61.37 o 
   6   0   4    21522.57    22744.04    539.06 o 
   7   0   4     1046.21     1143.09     27.07 o 
   8   0   4    18694.67    18512.17    441.28 o 
   9   0   4     1564.05     1481.86     34.56 o 
  10   0   4     5459.67     5591.12    135.35 o 
  11   0   4      122.68      128.51      7.43 o 
  12   0   4     4840.64     4812.91    117.94 o 
  13   0   4       10.94        3.26      4.98 o 
  14   0   4     1295.69     1280.45     35.62 o 
  15   0   4      579.97      609.26     20.76 o 
  16   0   4     2070.51     2173.42     76.28 o 
  17   0   4      117.62      138.55     17.79 o 
  18   0   4     3327.12     3512.28    112.10 o 
  19   0   4        0.64      -20.59     21.47 o 
  20   0   4     2216.75     2319.29    119.16 o 
  21   0   4        2.87      -27.67     28.73 o 
   1   1   4     1134.83     1040.93     18.02 o 
   2   1   4      299.60      314.28      7.22 o 
   3   1   4     9361.93     9873.46    151.84 o 
   4   1   4        0.46       -0.45      2.15 o 
   5   1   4    12185.57    12465.22    189.32 o 
   6   1   4       72.54       84.45      4.03 o 
   7   1   4     3580.87     3529.57     56.75 o 
   8   1   4       30.81       45.13      2.69 o 
   9   1   4     3021.59     3026.74     50.92 o 
  10   1   4      158.04      156.03      5.09 o 
  11   1   4      211.19      213.31      6.34 o 
  12   1   4       25.26       17.95      3.25 o 
  13   1   4      314.21      333.45      9.96 o 
  14   1   4        5.09       -4.29      4.29 o 
  15   1   4      925.19      941.56     21.16 o 
  16   1   4        0.12       -5.22      5.22 o 
  17   1   4      349.27      392.09     13.70 o 
  18   1   4      176.73      211.79     15.39 o 
  19   1   4      616.35      663.33     26.39 o 
  20   1   4       80.31       78.74     15.80 o 
  21   1   4      659.35      645.50     41.06 o 
  22   1   4        0.54      -35.32     35.32 o 
   0   2   4     1747.85     1861.58     45.01 o 
   1   2   4      614.65      652.31     13.49 o 
   2   2   4     8631.13     8817.26    154.37 o 
   3   2   4      520.99      519.57     11.51 o 
   4   2   4     3278.17     3192.39     57.15 o 
   5   2   4       32.21       33.89      2.75 o 
   6   2   4      381.77      319.14      8.77 o 
   7   2   4       23.15       24.80      2.64 o 
   8   2   4     1895.91     1794.91     31.58 o 
   9   2   4        5.16        2.82      2.47 o 
  10   2   4     1701.48     1706.38     30.49 o 
  11   2   4       37.36       32.59      3.70 o 
  12   2   4     2806.70     2823.79     49.86 o 
  13   2   4        0.01       -3.88      3.88 o 
  14   2   4     3135.59     3061.89     63.17 o 
  15   2   4       26.58       23.97      5.51 o 
  16   2   4      755.65      759.02     19.96 o 
  17   2   4       19.43       25.73      9.62 o 
  18   2   4      177.68      219.83     12.65 o 
  19   2   4        5.89        3.61      9.96 o 
  20   2   4      131.04      137.19     15.63 o 
  21   2   4        2.97      -18.17     18.17 o 
  22   2   4      100.35       69.05     27.36 o 
   1   3   4    19176.56    18572.32    297.28 o 
   2   3   4       81.05       84.91      4.92 o 
   3   3   4    12210.51    11934.06    197.09 o 
   4   3   4      246.12      252.35      7.70 o 
   5   3   4     9315.52     9174.84    160.78 o 
   6   3   4      434.14      459.50     10.60 o 
   7   3   4     5118.07     4998.99     86.98 o 
   8   3   4      382.63      409.51     10.10 o 
   9   3   4     9620.85     9460.40    167.95 o 
  10   3   4      388.49      409.40     10.66 o 
  11   3   4     6509.90     6563.17    117.60 o 
  12   3   4      236.42      241.70      8.88 o 
  13   3   4     4882.37     4833.40     87.21 o 
  14   3   4        1.79       -4.57      4.57 o 
  15   3   4     4455.64     4616.22     89.33 o 
  16   3   4       60.58       44.34      9.29 o 
  17   3   4     2028.85     2010.74     48.83 o 
  18   3   4       68.67       84.89     11.56 o 
  19   3   4     1179.27     1202.51     35.42 o 
  20   3   4        9.05        6.02     13.24 o 
  21   3   4      547.98      553.11     39.45 o 
   0   4   4     8148.35     8057.90    179.79 o 
   1   4   4      981.16      909.82     17.40 o 
   2   4   4     3169.94     2972.17     52.31 o 
   3   4   4     1800.20     1816.44     33.50 o 
   4   4   4     1041.60      981.80     18.71 o 
   5   4   4      564.82      583.01     13.74 o 
   6   4   4     2782.42     2583.29     48.11 o 
   7   4   4      879.24      868.04     18.46 o 
   8   4   4      335.16      350.37     10.98 o 
   9   4   4      554.37      554.46     13.30 o 
  10   4   4     1144.54     1087.42     22.37 o 
  11   4   4      126.67      132.56      6.70 o 
  12   4   4     3752.53     3822.67     69.76 o 
  13   4   4        7.63        1.84      4.55 o 
  14   4   4      693.48      677.12     18.06 o 
  15   4   4       48.28       53.12      7.72 o 
  16   4   4      733.43      735.91     21.55 o 
  17   4   4        3.01        7.16      9.81 o 
  18   4   4      247.04      248.30     15.61 o 
  19   4   4        4.54      -13.61     13.61 o 
  20   4   4       97.30       69.84     18.86 o 
   1   5   4     1632.02     1613.62     28.79 o 
   2   5   4      222.67      213.50      6.57 o 
   3   5   4      801.56      780.95     15.85 o 
   4   5   4      331.06      302.99      8.00 o 
   5   5   4     3437.17     3337.49     61.51 o 
   6   5   4       34.59       32.24      5.53 o 
   7   5   4     2489.61     2547.27     54.40 o 
   8   5   4      392.46      362.80     10.74 o 
   9   5   4      403.63      413.65     15.50 o 
  10   5   4       46.54       60.94      7.14 o 
  11   5   4     1261.46     1254.95     25.97 o 
  12   5   4       45.27       49.77      5.44 o 
  13   5   4      534.15      512.67     15.07 o 
  14   5   4        0.87       -6.74      6.74 o 
  15   5   4      209.87      223.49     11.02 o 
  16   5   4        0.55       -9.41      9.41 o 
  17   5   4      453.16      456.31     18.74 o 
  18   5   4        4.91      -15.28     15.28 o 
  19   5   4      290.11      331.54     28.49 o 
   0   6   4     4941.50     4834.11    120.96 o 
   1   6   4       32.02       24.32      5.60 o 
   2   6   4     5224.32     5138.12     86.42 o 
   3   6   4        0.52        0.07      3.24 o 
   4   6   4     5195.48     5228.21     91.67 o 
   5   6   4       69.21       76.19      5.67 o 
   6   6   4     5543.98     5606.65     98.22 o 
   7   6   4      148.52      153.92      7.48 o 
   8   6   4     5111.42     5281.42     95.44 o 
   9   6   4       14.11        7.51      6.97 o 
  10   6   4     3771.45     3757.90     68.86 o 
  11   6   4       86.61       83.98      6.36 o 
  12   6   4     2060.64     2099.87     44.03 o 
  13   6   4       17.61        3.61      8.03 o 
  14   6   4     1310.55     1284.63     31.87 o 
  15   6   4       19.07        6.11      9.64 o 
  16   6   4     1758.56     1711.30     45.37 o 
  17   6   4       13.56      -12.19     12.19 o 
  18   6   4     1162.49     1202.84     57.44 o 
   1   7   4      351.54      348.60     10.75 o 
   2   7   4       59.39       45.03      6.80 o 
   3   7   4     1229.52     1194.66     30.21 o 
   4   7   4      139.92      145.03     13.47 o 
   5   7   4     1650.78     1648.59     36.64 o 
   6   7   4        0.10       -4.39      4.39 o 
   7   7   4      992.92      975.72     22.16 o 
   8   7   4        9.22       13.22      5.35 o 
   9   7   4     1011.60     1053.69     27.26 o 
  10   7   4       27.29       21.96     11.48 o 
  11   7   4      320.90      311.08     13.72 o 
  12   7   4        4.66       -8.28      8.28 o 
  13   7   4      644.07      569.70     24.36 o 
  14   7   4        1.54      -10.64     10.64 o 
  15   7   4      500.69      474.26     24.29 o 
  16   7   4        0.69       -7.88     12.38 o 
  17   7   4      202.58      199.96     16.22 o 
  18   7   4       26.99      -20.44     24.39 o 
   0   8   4     1036.03     1071.07     31.47 o 
   1   8   4       14.66       12.91      8.97 o 
   2   8   4      770.34      747.76     18.54 o 
   3   8   4       34.90       26.13      5.29 o 
   4   8   4     1174.12     1119.46     25.96 o 
   5   8   4       94.24       88.98      7.94 o 
   6   8   4      423.90      404.74     17.46 o 
   7   8   4       20.38       15.49     12.85 o 
   8   8   4      192.99      202.44     13.34 o 
   9   8   4       37.40       27.99     11.76 o 
  10   8   4      299.65      286.02     12.88 o 
  11   8   4        3.02        7.78     13.04 o 
  12   8   4      156.17      176.78     17.96 o 
  13   8   4        0.48      -13.41     16.55 o 
  14   8   4      362.53      365.34     17.33 o 
  15   8   4       31.62       16.58     10.36 o 
  16   8   4      162.96      143.76     46.42 o 
   1   9   4     3203.95     3299.64     63.61 o 
   2   9   4        0.88       -2.63      5.57 o 
   3   9   4     1994.92     2086.48     46.88 o 
   4   9   4       46.23       50.44      7.84 o 
   5   9   4     1370.73     1365.31     32.68 o 
   6   9   4        0.28       -7.04      7.04 o 
   7   9   4     1581.44     1541.17     38.98 o 
   8   9   4       65.46       61.34     11.58 o 
   9   9   4     1040.40     1057.94     29.63 o 
  10   9   4       15.34       -1.22      8.37 o 
  11   9   4     1064.19     1085.32     31.92 o 
  12   9   4        3.01       -9.79      9.79 o 
  13   9   4      860.63      927.06     29.13 o 
  14   9   4        6.32       16.42     38.19 o 
   0  10   4      276.69      269.87     20.09 o 
   1  10   4       25.57       10.28      8.28 o 
   2  10   4      752.03      768.39     31.09 o 
   3  10   4        4.37        2.82      6.43 o 
   4  10   4      538.95      562.49     27.47 o 
   5  10   4        1.70       -7.40      7.40 o 
   6  10   4      181.86      182.12     20.75 o 
   7  10   4        3.61      -16.00     16.00 o 
   8  10   4      275.03      270.93     19.98 o 
   9  10   4       12.19        1.04     15.03 o 
  10  10   4      150.37      141.42     15.32 o 
  11  10   4        3.69      -39.90     93.36 o 
   1  11   4       70.09       78.61     10.91 o 
   2  11   4        9.95        7.11     18.59 o 
   3  11   4      262.20      264.68     15.59 o 
   4  11   4        0.67      -15.58     15.58 o 
   5  11   4       77.74       63.12     16.39 o 
   6  11   4        0.69       57.15    122.13 o 
   7  11   4      225.21      266.55     63.92 o 
   8  11   4        0.04      -15.08    101.57 o 
   1   1   5    19269.50    20480.12    308.72 o 
   2   1   5      834.93      893.88     17.00 o 
   3   1   5    10143.06    10672.40    166.99 o 
   4   1   5      419.54      414.58      8.24 o 
   5   1   5     9805.88     9870.07    155.03 o 
   6   1   5      119.30      129.27      5.65 o 
   7   1   5     2935.41     2790.86     43.26 o 
   8   1   5      261.54      251.21      6.55 o 
   9   1   5     6691.85     6644.92    104.53 o 
  10   1   5      105.55      126.91      7.19 o 
  11   1   5     5322.39     5234.36     95.12 o 
  12   1   5        2.08        2.48      3.63 o 
  13   1   5     3966.59     3871.37     72.21 o 
  14   1   5      175.86      190.76      8.13 o 
  15   1   5     3703.05     3732.76     72.70 o 
  16   1   5       20.04       20.72      6.16 o 
  17   1   5     1563.48     1566.40     38.04 o 
  18   1   5        3.47       -7.50      7.50 o 
  19   1   5      951.80      990.38     38.02 o 
  20   1   5        5.96       -6.96     11.80 o 
  21   1   5      545.15      586.46     44.85 o 
   0   2   5    18080.55    19099.67    429.10 o 
   1   2   5      376.84      453.13     12.69 o 
   2   2   5    16894.53    17053.38    265.31 o 
   3   2   5      410.97      426.76     11.08 o 
   4   2   5     4725.99     4472.64     76.60 o 
   5   2   5       65.80       82.53      3.89 o 
   6   2   5     7084.86     7312.69    125.97 o 
   7   2   5        0.00       -2.29      2.29 o 
   8   2   5     3701.68     3525.09     63.51 o 
   9   2   5        4.24        3.74      3.34 o 
  10   2   5     3411.65     3363.33     59.10 o 
  11   2   5        2.59       -0.10      3.44 o 
  12   2   5     8342.98     8363.34    169.34 o 
  13   2   5      163.01      179.49      8.27 o 
  14   2   5     3103.12     3125.95     61.63 o 
  15   2   5        3.56        2.18      5.22 o 
  16   2   5     2537.24     2522.26     53.52 o 
  17   2   5      214.18      242.87     10.72 o 
  18   2   5     1162.94     1154.67     34.65 o 
  19   2   5       52.41       50.03     11.58 o 
  20   2   5      515.58      542.58     23.34 o 
  21   2   5        0.53      -23.23     23.23 o 
   1   3   5        0.28        9.94      6.05 o 
   2   3   5     1197.43     1332.96     23.17 o 
   3   3   5      245.97      283.32      7.16 o 
   4   3   5       39.02       44.23      2.68 o 
   5   3   5      369.06      401.90      9.66 o 
   6   3   5       39.31       41.31      5.62 o 
   7   3   5      282.29      314.98     10.65 o 
   8   3   5      188.51      171.71      6.21 o 
   9   3   5      366.75      384.44      9.84 o 
  10   3   5      562.27      537.59     12.36 o 
  11   3   5       15.02       17.71      4.10 o 
  12   3   5       36.37       36.06      4.51 o 
  13   3   5       93.94      108.44      7.50 o 
  14   3   5      207.34      217.05     10.17 o 
  15   3   5      146.30      165.12      8.67 o 
  16   3   5       13.18        9.75      7.92 o 
  17   3   5       16.01       25.22      9.85 o 
  18   3   5        7.65        7.44      9.53 o 
  19   3   5        0.01       -2.81     10.54 o 
  20   3   5        0.50      -10.11     13.34 o 
  21   3   5       10.26       14.07     28.00 o 
   0   4   5     7211.47     7121.86    166.08 o 
   1   4   5      116.04      112.22      5.50 o 
   2   4   5    10113.97     9836.89    165.86 o 
   3   4   5        2.71        7.09      4.77 o 
   4   4   5     6585.96     6440.50    112.42 o 
   5   4   5       51.61       58.22      6.18 o 
   6   4   5     4565.74     4479.34     82.73 o 
   7   4   5      292.48      281.87      9.90 o 
   8   4   5     4910.98     4779.71     92.10 o 
   9   4   5        5.94        6.69      3.88 o 
  10   4   5     2772.80     2684.71     50.64 o 
  11   4   5        1.32       -0.42      4.12 o 
  12   4   5     2111.39     2093.05     40.46 o 
  13   4   5        3.51       -4.72      4.72 o 
  14   4   5     1717.45     1739.19     35.76 o 
  15   4   5        4.34       -5.56      8.16 o 
  16   4   5     1408.96     1400.06     44.83 o 
  17   4   5       15.74       10.80      9.96 o 
  18   4   5      975.55     1019.69     30.11 o 
  19   4   5       14.27       16.19     13.99 o 
  20   4   5      790.42      792.00     38.82 o 
   1   5   5     7270.29     7114.60    124.69 o 
   2   5   5      601.79      628.14     13.76 o 
   3   5   5     6821.03     6767.03    115.69 o 
   4   5   5       95.57      105.40     10.32 o 
   5   5   5     4813.28     4866.28     91.25 o 
   6   5   5        3.10        4.02      6.28 o 
   7   5   5     2357.22     2305.19     45.28 o 
   8   5   5        2.65       -0.73      4.51 o 
   9   5   5     3764.19     3775.80     71.61 o 
  10   5   5        0.16       -0.93      4.44 o 
  11   5   5     1683.71     1677.21     33.73 o 
  12   5   5       83.17      106.79      8.41 o 
  13   5   5     2103.00     2051.64     43.43 o 
  14   5   5        0.83       -7.11      7.11 o 
  15   5   5     1635.86     1616.44     49.34 o 
  16   5   5       69.75       63.53     13.84 o 
  17   5   5      653.13      622.68     25.62 o 
  18   5   5       25.78        2.41     15.79 o 
  19   5   5      845.85      838.27     44.44 o 
   0   6   5      114.86      119.76     10.41 o 
   1   6   5      284.42      270.64      8.57 o 
   2   6   5       45.31       61.42      5.83 o 
   3   6   5      120.57      127.26      8.45 o 
   4   6   5       46.19       40.87      5.56 o 
   5   6   5      152.27      155.95      7.39 o 
   6   6   5      116.03      119.61     10.96 o 
   7   6   5      128.81      131.06      7.13 o 
   8   6   5        5.69        7.14      8.28 o 
   9   6   5      171.77      186.05      8.47 o 
  10   6   5       12.24       14.26      6.12 o 
  11   6   5        0.00       -5.77      5.77 o 
  12   6   5       49.83       45.50      8.20 o 
  13   6   5      139.75      141.10     10.27 o 
  14   6   5      118.75      105.90     11.85 o 
  15   6   5        4.63       -9.99      9.99 o 
  16   6   5        0.34      -10.95     10.95 o 
  17   6   5        0.09      -12.92     12.92 o 
  18   6   5        0.01      -35.15     35.15 o 
   1   7   5     3770.09     3693.01     66.26 o 
   2   7   5      215.55      203.23      8.52 o 
   3   7   5     2330.22     2246.83     46.34 o 
   4   7   5       23.79       14.60      6.43 o 
   5   7   5     1692.08     1656.02     33.98 o 
   6   7   5       15.14       13.80      5.53 o 
   7   7   5     1963.74     1976.89     39.48 o 
   8   7   5        0.37        3.33      8.54 o 
   9   7   5     1263.65     1316.07     29.64 o 
  10   7   5        4.84        6.69      5.84 o 
  11   7   5     1837.85     1876.26     57.09 o 
  12   7   5       32.86       33.81      9.29 o 
  13   7   5     1692.36     1696.69     40.08 o 
  14   7   5        6.01       -8.88     10.16 o 
  15   7   5      996.84      985.94     31.25 o 
  16   7   5       72.96       43.79     21.78 o 
  17   7   5      815.33      832.78     77.97 o 
   0   8   5     2377.17     2427.23     74.00 o 
   1   8   5       31.55       23.93      7.85 o 
   2   8   5     2807.01     2797.27     56.20 o 
   3   8   5       80.72       94.20     11.16 o 
   4   8   5     1821.27     1765.68     37.94 o 
   5   8   5        0.98       -5.93      7.79 o 
   6   8   5     1021.97     1018.50     25.05 o 
   7   8   5       51.83       56.49     11.57 o 
   8   8   5      937.21      969.60     23.12 o 
   9   8   5       24.60       30.85      6.12 o 
  10   8   5     1220.62     1204.23     47.61 o 
  11   8   5       11.56       -3.87      9.25 o 
  12   8   5     1448.69     1465.18     53.18 o 
  13   8   5        9.99       15.16     11.44 o 
  14   8   5     1241.60     1251.35     33.96 o 
  15   8   5       25.73       10.66     18.10 o 
   1   9   5      127.33      136.22     10.62 o 
   2   9   5        2.72       -8.21      8.21 o 
   3   9   5       15.62        1.92      6.19 o 
   4   9   5       23.11        3.30     10.03 o 
   5   9   5        0.89       -5.78      5.78 o 
   6   9   5        0.33       -7.03      7.03 o 
   7   9   5       68.94       90.32     18.43 o 
   8   9   5       25.69        8.53      9.11 o 
   9   9   5        4.73       -6.13     18.79 o 
  10   9   5       24.88       44.89     45.05 o 
  11   9   5       21.87       38.50     84.36 o 
  12   9   5        2.01       25.73     89.77 o 
  13   9   5       31.63       26.37     37.95 o 
   0  10   5      971.14     1034.83     54.18 o 
   1  10   5        0.69       -9.80      9.80 o 
   2  10   5      667.74      693.66     22.07 o 
   3  10   5        0.00       -9.87     14.11 o 
   4  10   5      978.27     1047.69     27.16 o 
   5  10   5        0.24        1.53     13.17 o 
   6  10   5      805.20      863.49     31.39 o 
   7  10   5        0.01      -13.87     13.87 o 
   8  10   5      750.87      749.24     26.74 o 
   9  10   5        0.48      -13.25     13.25 o 
  10  10   5      705.32      773.05     55.20 o 
  11  10   5        0.19     1094.14    140.80 o 
   1  11   5      672.13      730.28     40.23 o 
   2  11   5       18.77       29.92     17.73 o 
   3  11   5      478.49      507.86     21.17 o 
   4  11   5        1.18        1.95     38.15 o 
   5  11   5      723.51      565.92     80.83 o 
   6  11   5        2.65      -22.46     28.49 o 
   0   0   6    14070.94    14739.25    429.13 o 
   1   0   6      601.22      682.46     17.45 o 
   2   0   6    13499.84    14130.22    292.27 o 
   3   0   6      581.42      564.38     17.71 o 
   4   0   6     7660.79     7224.46    156.27 o 
   5   0   6       41.72       48.77      5.14 o 
   6   0   6    11984.77    12108.08    279.14 o 
   7   0   6       64.69       82.33      4.98 o 
   8   0   6     8016.01     7829.42    185.37 o 
   9   0   6      229.41      220.88      9.89 o 
  10   0   6     6132.90     6080.47    163.79 o 
  11   0   6      453.83      441.67     15.56 o 
  12   0   6     8374.49     8106.94    219.02 o 
  13   0   6      210.70      204.74     11.79 o 
  14   0   6     3313.63     3163.15     90.24 o 
  15   0   6      106.97      113.98     10.81 o 
  16   0   6     3095.87     3104.77    109.91 o 
  17   0   6       54.46       40.50     10.80 o 
  18   0   6     1653.24     1612.92     58.80 o 
  19   0   6      320.07      334.59     21.34 o 
  20   0   6      796.33      723.12     47.87 o 
  21   0   6       13.86        5.17     33.27 o 
   1   1   6     2672.51     2637.57     39.91 o 
   2   1   6      236.31      235.87      5.46 o 
   3   1   6     3414.47     3539.17     56.71 o 
   4   1   6     2198.05     2359.66     37.78 o 
   5   1   6     1720.61     1715.96     28.56 o 
   6   1   6        5.01        6.48      2.36 o 
   7   1   6     1038.52      889.63     15.31 o 
   8   1   6      961.16      931.60     16.83 o 
   9   1   6     3575.90     3479.43     62.64 o 
  10   1   6     1033.88     1001.69     19.76 o 
  11   1   6     1929.13     1840.51     36.04 o 
  12   1   6      103.58       97.25      5.63 o 
  13   1   6     1787.67     1747.05     36.17 o 
  14   1   6       91.93       91.79      6.14 o 
  15   1   6     1202.96     1182.20     28.08 o 
  16   1   6      418.29      412.94     13.83 o 
  17   1   6      225.64      218.25     10.78 o 
  18   1   6       71.31       47.94     10.19 o 
  19   1   6      217.22      216.46     14.29 o 
  20   1   6       51.53       38.73     12.85 o 
  21   1   6      183.90      206.97     45.86 o 
   0   2   6     4226.20     4306.52     97.13 o 
   1   2   6      860.42      978.03     17.38 o 
   2   2   6     5051.86     5325.58     80.55 o 
   3   2   6      296.07      267.00      6.41 o 
   4   2   6     3330.13     3357.34     54.68 o 
   5   2   6       94.99       96.31      3.63 o 
   6   2   6     1526.94     1601.38     29.47 o 
   7   2   6       72.43       78.67      4.04 o 
   8   2   6     1126.12     1131.47     21.77 o 
   9   2   6      314.81      287.58      8.03 o 
  10   2   6      709.93      693.64     15.25 o 
  11   2   6        1.10       -3.30      3.30 o 
  12   2   6      857.87      852.35     19.76 o 
  13   2   6       86.35       85.88      6.13 o 
  14   2   6      824.96      823.00     19.90 o 
  15   2   6        4.80       -1.06      5.39 o 
  16   2   6      625.90      611.73     16.83 o 
  17   2   6       38.93       41.18      7.38 o 
  18   2   6      334.97      383.09     17.13 o 
  19   2   6       81.26       95.39     13.40 o 
  20   2   6      287.58      329.46     20.15 o 
  21   2   6        3.06       22.88     21.30 o 
   1   3   6    16102.18    15949.43    271.44 o 
   2   3   6      288.59      296.15      7.66 o 
   3   3   6    11131.83    11326.59    181.04 o 
   4   3   6      292.39      310.65      8.39 o 
   5   3   6     6898.25     6930.42    127.17 o 
   6   3   6      158.59      149.68      7.58 o 
   7   3   6     3537.03     3528.51     62.62 o 
   8   3   6       81.99       88.45      4.90 o 
   9   3   6     6291.08     6306.64    115.85 o 
  10   3   6       41.26       52.10      4.69 o 
  11   3   6     3855.71     3847.00     71.80 o 
  12   3   6      179.70      183.35      7.57 o 
  13   3   6     3424.62     3372.17     64.81 o 
  14   3   6       40.19       47.16      6.07 o 
  15   3   6     2826.33     2760.60     58.34 o 
  16   3   6      138.26      158.82      9.15 o 
  17   3   6     1454.22     1438.80     39.13 o 
  18   3   6       14.48       12.26     10.61 o 
  19   3   6     1291.45     1237.42     55.04 o 
  20   3   6        7.65        8.84     16.61 o 
   0   4   6     2764.97     2870.28     68.33 o 
   1   4   6       18.93       12.22     25.05 o 
   2   4   6     3416.21     3374.84     56.40 o 
   3   4   6     1210.53     1145.60     21.07 o 
   4   4   6     1390.65     1432.62     28.65 o 
   5   4   6       85.00       84.40      5.77 o 
   6   4   6     2259.41     2284.80     41.64 o 
   7   4   6     1342.73     1363.27     26.37 o 
   8   4   6      622.76      645.78     14.67 o 
   9   4   6       35.03       31.55      4.42 o 
  10   4   6      398.05      424.26     11.27 o 
  11   4   6      112.61      116.99      7.05 o 
  12   4   6     1615.71     1570.65     32.66 o 
  13   4   6       39.44       43.52      5.79 o 
  14   4   6      547.27      564.73     15.89 o 
  15   4   6        2.11       -2.31      6.43 o 
  16   4   6      710.07      700.47     23.92 o 
  17   4   6        0.88        1.02      9.52 o 
  18   4   6      303.80      346.58     16.51 o 
  19   4   6        9.61        0.43     11.70 o 
  20   4   6      138.54      107.89     39.84 o 
   1   5   6     1217.40     1165.09     24.25 o 
   2   5   6        4.48       21.04     42.39 o 
   3   5   6     1137.46     1109.26     24.07 o 
   4   5   6      173.30      172.57     10.73 o 
   5   5   6     1885.81     1784.33     35.99 o 
   6   5   6      356.75      341.02     10.65 o 
   7   5   6     1788.04     1754.28     35.81 o 
   8   5   6      138.61      128.46     12.05 o 
   9   5   6      374.72      383.57     11.67 o 
  10   5   6      247.53      252.26     11.09 o 
  11   5   6      724.58      737.37     17.76 o 
  12   5   6      133.35      137.52      8.89 o 
  13   5   6      559.62      539.74     15.24 o 
  14   5   6        0.53       -7.44      7.44 o 
  15   5   6      314.73      328.20     16.09 o 
  16   5   6       20.47        3.36     12.69 o 
  17   5   6      405.50      421.11     28.27 o 
  18   5   6       32.72       38.52     18.75 o 
  19   5   6      208.83      226.10     43.09 o 
   0   6   6     5296.80     5070.98    127.81 o 
   1   6   6      223.82      252.46     12.95 o 
   2   6   6     6242.61     6173.84    119.64 o 
   3   6   6      427.72      437.26     13.97 o 
   4   6   6     3980.98     4074.29     75.66 o 
   5   6   6      102.04       98.14     10.14 o 
   6   6   6     2781.03     2781.38     54.49 o 
   7   6   6       40.12       38.36      5.69 o 
   8   6   6     3041.96     3048.20     60.26 o 
   9   6   6      174.57      184.30      8.95 o 
  10   6   6     2633.85     2609.46     51.53 o 
  11   6   6        2.22       -3.09      8.88 o 
  12   6   6     2115.61     2189.36     51.25 o 
  13   6   6        1.49        9.54      8.53 o 
  14   6   6     1568.09     1587.30     57.15 o 
  15   6   6        0.34       -9.91      9.91 o 
  16   6   6     1288.03     1269.91     36.54 o 
  17   6   6       12.05       10.30     16.06 o 
   1   7   6     1639.24     1665.68     35.80 o 
   2   7   6       19.97        8.80      8.79 o 
   3   7   6      930.41      848.37     21.64 o 
   4   7   6      405.96      432.82     26.87 o 
   5   7   6      867.72      844.74     21.45 o 
   6   7   6        3.00       -5.73      5.73 o 
   7   7   6      245.85      234.00     12.26 o 
   8   7   6        8.14        0.17      7.95 o 
   9   7   6      580.83      628.59     31.32 o 
  10   7   6       79.56       74.73      9.44 o 
  11   7   6      408.35      422.64     23.52 o 
  12   7   6       32.72        6.12     13.91 o 
  13   7   6      472.27      477.93     19.58 o 
  14   7   6       26.79      -13.67     15.94 o 
  15   7   6      324.80      319.33     20.42 o 
  16   7   6       18.06      -20.34     20.34 o 
   0   8   6      358.04      383.45     37.94 o 
   1   8   6       26.56        5.00      9.89 o 
   2   8   6      287.43      279.36     10.85 o 
   3   8   6        6.26       -5.24      5.24 o 
   4   8   6      631.39      643.94     17.71 o 
   5   8   6        7.34        7.81      7.72 o 
   6   8   6      366.62      368.85     18.08 o 
   7   8   6       10.64       -1.65      5.59 o 
   8   8   6      505.82      522.83     24.97 o 
   9   8   6        7.73      -10.24     11.97 o 
  10   8   6      560.52      552.77     19.93 o 
  11   8   6        0.34      -12.88     12.88 o 
  12   8   6      196.87      175.31     11.65 o 
  13   8   6        8.06       -3.97     13.94 o 
  14   8   6      336.50      312.46     56.32 o 
   1   9   6     1513.34     1585.59     45.85 o 
   2   9   6        1.18       -5.96     10.19 o 
   3   9   6     1169.41     1207.30     38.46 o 
   4   9   6       28.21       24.01      6.60 o 
   5   9   6     1609.46     1735.34     39.41 o 
   6   9   6       21.39       20.78      9.04 o 
   7   9   6     1586.16     1654.77     39.60 o 
   8   9   6        4.63        9.66     17.90 o 
   9   9   6      977.50      998.26     30.02 o 
  10   9   6        0.00      -18.81     18.81 o 
  11   9   6     1155.59     1177.09     37.30 o 
   0  10   6      140.63      147.35     16.51 o 
   1  10   6       12.18      -10.43     11.44 o 
   2  10   6      384.31      424.71     24.87 o 
   3  10   6        3.70       -6.47     16.12 o 
   4  10   6      240.57      257.67     24.38 o 
   5  10   6       11.90       13.66     19.78 o 
   6  10   6      142.60      139.20     10.91 o 
   7  10   6       15.12        3.89     11.21 o 
   8  10   6      302.87      325.34     21.99 o 
   9  10   6       20.08       25.12     15.20 o 
   1  11   6      180.01      206.96     18.88 o 
   2  11   6       16.77       24.33     13.70 o 
   3  11   6      274.81      331.69     25.48 o 
   4  11   6        1.99       -7.91     14.62 o 
   5  11   6      139.87      149.07    106.92 o 
   1   1   7     5091.25     5297.97     78.77 o 
   2   1   7       38.21       50.06      4.01 o 
   3   1   7    10476.90    10768.82    166.17 o 
   4   1   7       46.47       49.46      4.58 o 
   5   1   7     7632.55     7731.85    119.69 o 
   6   1   7        0.83        1.10      2.14 o 
   7   1   7     6762.97     6803.30    124.67 o 
   8   1   7        2.79        5.40      3.84 o 
   9   1   7     5686.47     5440.50    102.33 o 
  10   1   7      151.09      158.14      6.72 o 
  11   1   7     1846.16     1798.28     36.89 o 
  12   1   7        6.66       -2.12      6.06 o 
  13   1   7     2131.35     2006.68     43.94 o 
  14   1   7       46.51       42.17      5.68 o 
  15   1   7     1962.05     1862.73     41.75 o 
  16   1   7       14.33       11.84      6.46 o 
  17   1   7     1161.85     1173.78     31.74 o 
  18   1   7      102.35       94.98      9.44 o 
  19   1   7     1114.47     1070.53     30.89 o 
  20   1   7       23.15       15.77     21.23 o 
   0   2   7    10448.20    10499.32    236.52 o 
   1   2   7     1299.39     1370.81     23.22 o 
   2   2   7     7529.43     7758.94    116.52 o 
   3   2   7      206.32      209.61      8.95 o 
   4   2   7     5128.30     5219.52     82.19 o 
   5   2   7        1.31       -2.47      2.47 o 
   6   2   7     7358.26     7267.65    120.00 o 
   7   2   7       69.91       89.20      4.60 o 
   8   2   7     4515.24     4450.61     80.53 o 
   9   2   7      491.68      457.23     11.39 o 
  10   2   7     3738.13     3585.67     65.41 o 
  11   2   7       60.42       68.53      4.92 o 
  12   2   7     3288.15     3142.72     61.84 o 
  13   2   7       33.44       37.21      5.26 o 
  14   2   7      992.19      989.57     23.21 o 
  15   2   7      191.26      203.59      9.90 o 
  16   2   7     1084.40     1031.56     27.72 o 
  17   2   7       35.65       37.02      7.73 o 
  18   2   7     1117.46     1141.81     30.74 o 
  19   2   7        5.47       11.28     11.36 o 
  20   2   7      975.79      995.10     53.75 o 
   1   3   7       15.07       25.25      3.67 o 
   2   3   7      811.64      802.55     16.18 o 
   3   3   7       49.25       64.29      7.23 o 
   4   3   7       45.23       44.21      3.69 o 
   5   3   7      260.41      256.65      7.83 o 
   6   3   7      211.14      191.51      6.84 o 
   7   3   7        2.75        2.76      3.34 o 
   8   3   7       12.70        5.21      3.46 o 
   9   3   7        0.48       -1.63      3.48 o 
  10   3   7       89.80       76.01      5.20 o 
  11   3   7      100.70      105.72      6.03 o 
  12   3   7        3.94       -2.40      5.61 o 
  13   3   7      107.55      110.52      7.18 o 
  14   3   7       17.66       12.46      5.92 o 
  15   3   7        1.53        4.04      6.01 o 
  16   3   7       40.26       38.47      7.05 o 
  17   3   7        3.59       -7.35      7.35 o 
  18   3   7       20.99        9.28     11.88 o 
  19   3   7        0.89       -0.19     12.26 o 
   0   4   7     3648.53     3649.65     91.74 o 
   1   4   7       50.72       57.20     10.92 o 
   2   4   7     3986.58     4000.59     78.51 o 
   3   4   7      378.97      376.31     10.56 o 
   4   4   7     4201.75     4157.05     74.92 o 
   5   4   7      347.70      319.78     13.16 o 
   6   4   7     4170.58     4080.86     75.30 o 
   7   4   7        4.00        0.39      4.68 o 
   8   4   7     3787.78     3743.34     66.73 o 
   9   4   7        9.38        2.48      4.44 o 
  10   4   7     3441.46     3369.14     63.10 o 
  11   4   7        8.04        1.13      4.85 o 
  12   4   7     2489.45     2478.23     49.24 o 
  13   4   7      106.48      112.06      7.21 o 
  14   4   7     1733.12     1766.01     42.38 o 
  15   4   7        4.24        6.25      6.56 o 
  16   4   7     1403.36     1402.54     33.69 o 
  17   4   7        0.11       -5.03     12.32 o 
  18   4   7      711.45      767.52     26.59 o 
  19   4   7        0.10       -6.01     23.53 o 
   1   5   7     2914.42     2888.76     52.72 o 
   2   5   7        1.62        1.17      8.62 o 
   3   5   7     2888.05     2786.86     56.01 o 
   4   5   7      868.18      815.99     25.07 o 
   5   5   7     4567.33     4529.95     85.13 o 
   6   5   7       84.45       92.27      8.71 o 
   7   5   7     3165.92     3143.97     60.74 o 
   8   5   7       28.48       29.52      5.22 o 
   9   5   7     2973.94     2915.85     55.04 o 
  10   5   7      146.91      155.16      7.61 o 
  11   5   7     2327.06     2298.49     46.31 o 
  12   5   7      220.54      248.52     11.15 o 
  13   5   7     1799.04     1856.45     43.66 o 
  14   5   7       12.60       15.10      8.43 o 
  15   5   7     1475.23     1514.69     40.18 o 
  16   5   7       25.51       11.56     10.62 o 
  17   5   7      927.52     1005.14     30.88 o 
  18   5   7       23.05       29.22     19.20 o 
   0   6   7        4.91       -1.12     14.18 o 
   1   6   7      851.52      808.97     20.44 o 
   2   6   7        7.30       12.59     12.64 o 
   3   6   7      464.16      451.67     15.21 o 
   4   6   7      106.70      112.76      9.89 o 
   5   6   7       73.85       61.22      9.51 o 
   6   6   7        7.51        7.14      5.33 o 
   7   6   7        0.14       -5.31      6.30 o 
   8   6   7       12.76       17.82     13.65 o 
   9   6   7      183.55      208.51     10.34 o 
  10   6   7       29.41       33.35      8.06 o 
  11   6   7        2.52       -2.47      5.80 o 
  12   6   7      153.54      155.63     15.32 o 
  13   6   7        5.95        3.75      7.03 o 
  14   6   7        5.91      -10.17     10.17 o 
  15   6   7        7.44       -9.25     10.81 o 
  16   6   7        0.79       -4.70     13.60 o 
  17   6   7       27.57      -51.82     51.82 o 
   1   7   7     2887.50     2882.47     64.02 o 
   2   7   7       53.10       46.30      7.32 o 
   3   7   7     1639.83     1654.01     36.67 o 
   4   7   7       44.96       39.95      6.70 o 
   5   7   7     2162.58     2188.59     46.17 o 
   6   7   7      100.40      116.48     11.06 o 
   7   7   7     1925.44     1953.60     49.89 o 
   8   7   7       28.53       34.04      7.01 o 
   9   7   7     1131.00     1152.85     37.17 o 
  10   7   7        1.05        1.79      9.40 o 
  11   7   7     1292.90     1382.07     40.99 o 
  12   7   7       12.04       -6.48      7.41 o 
  13   7   7      661.74      676.70     22.20 o 
  14   7   7       25.99      -11.73     11.73 o 
  15   7   7      313.11      368.25     30.28 o 
  16   7   7       18.68      -32.05     54.74 o 
   0   8   7      886.87      896.60     37.42 o 
   1   8   7        6.96        1.88     10.84 o 
   2   8   7     1859.00     1871.66     45.98 o 
   3   8   7       68.81       77.31      7.44 o 
   4   8   7     1893.76     1974.61     43.67 o 
   5   8   7        1.33       -7.65      7.65 o 
   6   8   7     1543.98     1526.94     34.59 o 
   7   8   7        0.03       -2.75     13.15 o 
   8   8   7     1676.21     1790.71     66.76 o 
   9   8   7       16.39        0.83     10.91 o 
  10   8   7      799.85      864.04     28.09 o 
  11   8   7        0.80      -14.97     14.97 o 
  12   8   7      443.66      415.83     24.79 o 
  13   8   7       15.04      -23.13     23.13 o 
  14   8   7      477.40      464.13     82.77 o 
   1   9   7        1.49       -8.03      8.03 o 
   2   9   7        0.55       -5.82     13.96 o 
   3   9   7        2.61        0.11     13.49 o 
   4   9   7        0.88      -10.54     12.70 o 
   5   9   7       33.09       33.07      9.93 o 
   6   9   7       32.72       38.33     17.58 o 
   7   9   7        6.61        0.68      8.93 o 
   8   9   7        5.36       -1.48     28.01 o 
   9   9   7        3.96       61.52     30.47 o 
  10   9   7        3.70       58.20    100.53 o 
  11   9   7        8.56       -4.88     38.68 o 
   0  10   7      566.38      581.46     31.59 o 
   1  10   7        1.60       -7.82     15.02 o 
   2  10   7      778.99      848.51     48.57 o 
   3  10   7        6.82       13.78     18.41 o 
   4  10   7      803.51      932.68     38.56 o 
   5  10   7        0.59       61.21     35.49 o 
   6  10   7      519.64      584.23     62.04 o 
   7  10   7        0.11       12.60     15.59 o 
   8  10   7      607.55      704.50     55.27 o 
   0   0   8    11391.40    11968.59    350.34 o 
   1   0   8      726.29      737.38     18.74 o 
   2   0   8     6440.84     6645.04    139.41 o 
   3   0   8        0.00       -1.91      3.30 o 
   4   0   8    10317.16    10591.85    228.92 o 
   5   0   8        1.18       10.79      3.67 o 
   6   0   8    11679.12    11604.89    268.20 o 
   7   0   8      160.28      153.18     11.20 o 
   8   0   8     3359.94     3409.67    104.62 o 
   9   0   8       33.96       55.60      6.82 o 
  10   0   8     3200.40     3134.12     96.26 o 
  11   0   8        3.96       -0.76      5.52 o 
  12   0   8     3037.77     2734.03     87.60 o 
  13   0   8       51.32       44.70      7.73 o 
  14   0   8     2185.13     2118.83     75.28 o 
  15   0   8       34.54       35.19      8.80 o 
  16   0   8     2224.92     2088.39     68.43 o 
  17   0   8      196.88      214.37     15.76 o 
  18   0   8     1546.33     1535.64     65.56 o 
  19   0   8       29.08        1.05     14.01 o 
   1   1   8     4496.54     4622.22     69.11 o 
   2   1   8       88.16      100.70      6.10 o 
   3   1   8     3089.71     3187.87     49.51 o 
   4   1   8      639.67      623.56     12.02 o 
   5   1   8      531.88      601.88     13.61 o 
   6   1   8      110.65      122.91      6.69 o 
   7   1   8      805.47      832.90     17.43 o 
   8   1   8       17.00       12.60      3.19 o 
   9   1   8     1421.41     1340.93     28.36 o 
  10   1   8       11.56        8.48      3.89 o 
  11   1   8     1018.26      996.55     23.83 o 
  12   1   8       16.38        7.87      4.41 o 
  13   1   8      680.08      640.98     17.42 o 
  14   1   8       19.51       24.23      5.39 o 
  15   1   8      474.40      443.67     15.85 o 
  16   1   8        5.53       -5.07      6.20 o 
  17   1   8      304.95      291.64     12.86 o 
  18   1   8       12.94       -6.24      8.31 o 
  19   1   8      255.98      274.45     14.94 o 
   0   2   8      806.34      805.64     23.38 o 
   1   2   8      139.06      155.91      5.16 o 
   2   2   8      381.16      398.86      8.53 o 
   3   2   8      397.64      404.87      9.23 o 
   4   2   8     1820.07     1838.43     31.04 o 
   5   2   8       10.88        5.14      3.25 o 
   6   2   8     3780.09     3678.77     66.73 o 
   7   2   8        5.23        4.50      3.36 o 
   8   2   8     2126.02     2070.29     40.24 o 
   9   2   8       17.00       22.55      4.87 o 
  10   2   8     1665.97     1531.46     30.21 o 
  11   2   8       20.70       19.80      4.61 o 
  12   2   8      532.48      503.70     17.03 o 
  13   2   8        1.45       -4.74      4.74 o 
  14   2   8      169.35      166.33      8.93 o 
  15   2   8       82.12       83.40      8.85 o 
  16   2   8      451.27      444.25     15.28 o 
  17   2   8       23.81       15.41      8.52 o 
  18   2   8      377.62      387.08     15.51 o 
  19   2   8        7.31        9.28     11.75 o 
   1   3   8     3103.86     3248.95     54.34 o 
   2   3   8        1.91        8.28     38.08 o 
   3   3   8     6437.34     6551.63    106.66 o 
   4   3   8       88.29       92.79      8.24 o 
   5   3   8     6755.62     6802.32    120.56 o 
   6   3   8      673.22      664.70     15.22 o 
   7   3   8     8512.58     8137.72    139.52 o 
   8   3   8      162.66      175.79      7.36 o 
   9   3   8     6279.41     6045.07    108.18 o 
  10   3   8        5.23        5.66      4.18 o 
  11   3   8     2960.56     2871.27     53.90 o 
  12   3   8      143.54      158.13      8.64 o 
  13   3   8     1656.06     1628.93     35.33 o 
  14   3   8        0.02        0.57      5.96 o 
  15   3   8     1082.30     1059.89     27.09 o 
  16   3   8       18.69       14.12      7.31 o 
  17   3   8     1191.52     1201.81     32.34 o 
  18   3   8        0.05        1.04     11.40 o 
  19   3   8     1321.79      936.25    162.39 o 
   0   4   8       14.13       31.43     26.15 o 
   1   4   8       40.90       31.15      4.20 o 
   2   4   8      442.68      477.66     17.13 o 
   3   4   8      588.61      555.32     17.15 o 
   4   4   8     2328.67     2285.92     44.61 o 
   5   4   8       44.87       45.58      5.06 o 
   6   4   8     3626.21     3581.87     63.90 o 
   7   4   8      276.05      258.79      8.81 o 
   8   4   8     2488.29     2403.82     44.29 o 
   9   4   8        2.63        2.94      6.16 o 
  10   4   8      458.98      451.27     12.54 o 
  11   4   8       66.25       62.90      5.95 o 
  12   4   8      113.66      112.60      7.13 o 
  13   4   8       15.35        6.41      5.91 o 
  14   4   8      283.94      295.58     11.88 o 
  15   4   8       72.50       68.79      8.38 o 
  16   4   8      328.24      368.02     14.11 o 
  17   4   8        2.53       -6.65     12.98 o 
  18   4   8      588.45      601.96     54.66 o 
   1   5   8     1294.57     1316.46     29.69 o 
   2   5   8       17.04       20.60     15.02 o 
   3   5   8      986.28      944.67     22.97 o 
   4   5   8      229.24      224.69     10.79 o 
   5   5   8      823.10      811.25     19.29 o 
   6   5   8      106.04      108.27      8.32 o 
   7   5   8      740.95      733.72     18.43 o 
   8   5   8      128.06      125.27      7.38 o 
   9   5   8      450.19      451.33     13.57 o 
  10   5   8       38.69       32.17      6.01 o 
  11   5   8      446.58      456.63     14.47 o 
  12   5   8       85.29       80.64     11.68 o 
  13   5   8      684.05      710.48     18.86 o 
  14   5   8        4.76        0.93     11.05 o 
  15   5   8      381.72      411.23     20.50 o 
  16   5   8        0.01       -0.82     11.13 o 
  17   5   8      262.27      316.27     29.10 o 
   0   6   8     2566.79     2483.46     82.47 o 
   1   6   8        6.94        5.10      5.91 o 
   2   6   8     3746.50     3784.23     80.72 o 
   3   6   8        0.78        3.12      8.81 o 
   4   6   8     3264.40     3286.20     66.12 o 
   5   6   8        0.36       10.10      7.59 o 
   6   6   8     2183.47     2233.41     51.86 o 
   7   6   8      101.34      100.96      7.77 o 
   8   6   8     2861.78     2967.40     63.68 o 
   9   6   8       15.02       32.13      8.14 o 
  10   6   8     2275.13     2314.32     48.61 o 
  11   6   8       51.99       33.32      9.34 o 
  12   6   8     1627.67     1671.71     41.22 o 
  13   6   8        9.83       13.20      7.37 o 
  14   6   8     1503.00     1578.97     56.78 o 
  15   6   8        3.38       13.31     14.21 o 
  16   6   8      745.59      885.08     72.49 o 
   1   7   8      693.73      692.39     22.46 o 
   2   7   8       44.23       49.34     11.99 o 
   3   7   8      403.14      416.14     14.30 o 
   4   7   8        0.66       -8.35      8.78 o 
   5   7   8      582.12      582.24     19.33 o 
   6   7   8       25.35       20.56      7.33 o 
   7   7   8      644.13      656.48     29.81 o 
   8   7   8        1.72       -7.98      7.98 o 
   9   7   8      628.53      639.29     25.55 o 
  10   7   8       47.74       41.03     11.72 o 
  11   7   8      620.70      648.58     27.42 o 
  12   7   8        0.03      -13.75     15.31 o 
  13   7   8      211.87      203.85     39.38 o 
  14   7   8        4.14      -12.36     15.87 o 
   0   8   8      523.28      505.94     34.30 o 
   1   8   8       33.25       32.50     18.51 o 
   2   8   8      732.66      750.91     25.16 o 
   3   8   8       22.01       25.24     10.47 o 
   4   8   8      313.11      323.14     13.34 o 
   5   8   8       32.83       20.44     10.41 o 
   6   8   8      126.16      134.74     20.89 o 
   7   8   8        2.47      -13.13     18.65 o 
   8   8   8      417.53      461.64     21.02 o 
   9   8   8        0.53       -7.75      7.75 o 
  10   8   8      329.49      366.22     19.29 o 
  11   8   8        0.04      -12.87     12.87 o 
  12   8   8      153.09      154.52     19.30 o 
   1   9   8     1150.06     1243.49     34.47 o 
   2   9   8       41.89       57.12     18.79 o 
   3   9   8     1061.04     1121.65     45.68 o 
   4   9   8        3.66       17.95     13.82 o 
   5   9   8     2005.91     2142.51     57.69 o 
   6   9   8        3.68       28.49     37.70 o 
   7   9   8     1335.57     1532.45     46.38 o 
   8   9   8       32.02       35.32     38.94 o 
   9   9   8      638.26      717.48     47.27 o 
   0  10   8      242.63      242.49     21.77 o 
   1  10   8        3.08      -11.55     14.95 o 
   2  10   8      271.94      305.37     29.98 o 
   3  10   8        0.08       -2.01     18.38 o 
   4  10   8      290.41      310.82     24.15 o 
   1   1   9     2409.43     2589.03     40.21 o 
   2   1   9      514.22      486.23     10.08 o 
   3   1   9     6778.70     6833.72    110.12 o 
   4   1   9       12.44       15.27      3.08 o 
   5   1   9     4450.91     4381.59     77.46 o 
   6   1   9       77.46       82.89      5.47 o 
   7   1   9     5605.00     5487.06     97.79 o 
   8   1   9        9.53       15.41      4.09 o 
   9   1   9     3115.91     2978.17     65.39 o 
  10   1   9      131.02      121.62      8.13 o 
  11   1   9     1670.43     1567.69     39.17 o 
  12   1   9        0.13       -4.78      4.78 o 
  13   1   9     1845.18     1703.54     40.04 o 
  14   1   9       45.85       41.23      6.41 o 
  15   1   9     1645.63     1531.79     36.81 o 
  16   1   9        4.32       -0.90      9.53 o 
  17   1   9     1196.35     1183.20     30.72 o 
  18   1   9       14.82       -7.28      9.69 o 
   0   2   9     6628.71     6701.40    161.53 o 
   1   2   9      220.52      219.46      6.39 o 
   2   2   9     3038.77     3167.95     52.79 o 
   3   2   9      165.22      155.08      7.94 o 
   4   2   9     3405.29     3495.81     61.67 o 
   5   2   9      148.61      142.81      6.78 o 
   6   2   9     3776.22     3689.24     67.15 o 
   7   2   9       86.92       90.39      5.68 o 
   8   2   9     3669.69     3568.20     65.07 o 
   9   2   9        6.37       12.30      4.05 o 
  10   2   9     4303.24     4071.10     82.61 o 
  11   2   9        4.93       12.19      5.46 o 
  12   2   9     2220.82     2050.44     45.44 o 
  13   2   9       14.07        9.51      5.50 o 
  14   2   9     1408.20     1350.03     32.38 o 
  15   2   9        4.10        4.00      7.27 o 
  16   2   9      708.50      687.59     20.38 o 
  17   2   9      183.10      182.79     12.90 o 
  18   2   9     1006.60     1041.89     61.31 o 
   1   3   9      445.59      442.05     14.31 o 
   2   3   9       28.51       25.24      6.88 o 
   3   3   9       11.67        9.48      4.94 o 
   4   3   9       43.62       38.73      4.71 o 
   5   3   9      164.11      165.01      6.87 o 
   6   3   9        5.72        5.71      3.60 o 
   7   3   9      180.93      179.93      7.32 o 
   8   3   9        0.89       -1.07      3.71 o 
   9   3   9        0.05       -4.16      4.16 o 
  10   3   9       19.34       12.81      5.23 o 
  11   3   9        4.51        6.01      4.99 o 
  12   3   9        7.27       -3.65      5.36 o 
  13   3   9        3.95       -0.47      6.02 o 
  14   3   9       74.33       71.41      7.87 o 
  15   3   9       24.29       25.24      7.94 o 
  16   3   9        0.29        0.03      7.81 o 
  17   3   9       25.06       18.41      9.18 o 
  18   3   9        1.14       76.88    125.04 o 
   0   4   9     5014.31     5052.61    133.59 o 
   1   4   9        3.67       23.79      6.00 o 
   2   4   9     4163.96     4296.68     86.63 o 
   3   4   9      132.56      145.36     12.94 o 
   4   4   9     3813.27     3839.08     74.37 o 
   5   4   9       79.87       83.47      6.94 o 
   6   4   9     2589.75     2590.21     47.74 o 
   7   4   9       50.83       53.63      7.12 o 
   8   4   9     1586.06     1586.74     31.93 o 
   9   4   9        0.05       -4.66      4.66 o 
  10   4   9     1504.28     1491.28     30.68 o 
  11   4   9       94.61       96.88      6.92 o 
  12   4   9     1064.73     1060.62     25.70 o 
  13   4   9        0.02       -2.28      6.18 o 
  14   4   9     1108.71     1072.06     27.78 o 
  15   4   9        7.98       -2.34      7.63 o 
  16   4   9      898.40      876.82     26.25 o 
  17   4   9        4.12       46.60     20.44 o 
   1   5   9     3537.40     3642.28     75.14 o 
   2   5   9      336.65      345.02     12.10 o 
   3   5   9     3435.48     3482.12     71.95 o 
   4   5   9      208.99      226.68     10.10 o 
   5   5   9     2855.96     2924.90     61.16 o 
   6   5   9       36.35       43.47      8.62 o 
   7   5   9     2336.31     2304.08     66.37 o 
   8   5   9       56.42       59.07      7.50 o 
   9   5   9      897.59      916.29     22.83 o 
  10   5   9        2.28       -5.61      5.61 o 
  11   5   9     1094.34     1080.75     25.56 o 
  12   5   9       14.23       27.28      9.36 o 
  13   5   9      795.12      778.10     22.42 o 
  14   5   9        5.29       -3.82      7.67 o 
  15   5   9      895.46      928.64     26.20 o 
  16   5   9        5.85      -28.16     28.16 o 
   0   6   9      434.48      487.50     34.39 o 
   1   6   9       34.59       31.64     10.35 o 
   2   6   9       65.17       72.13     11.61 o 
   3   6   9       29.08       26.06      9.46 o 
   4   6   9        1.52        7.95      6.04 o 
   5   6   9      111.28      100.74      8.82 o 
   6   6   9       52.83       33.81     12.07 o 
   7   6   9       15.16       12.62     13.08 o 
   8   6   9       27.00       41.26      7.23 o 
   9   6   9       12.09       -1.91      8.70 o 
  10   6   9        0.02       -2.88      7.74 o 
  11   6   9       21.24        0.46     10.84 o 
  12   6   9        0.37       -7.23      7.23 o 
  13   6   9       10.15       -7.51      7.51 o 
  14   6   9        0.50       -7.54     12.36 o 
  15   6   9        0.01      -20.91     20.91 o 
   1   7   9     1434.18     1483.06     41.73 o 
   2   7   9      168.34      172.39     17.38 o 
   3   7   9      843.38      866.90     26.62 o 
   4   7   9       11.21        1.79      7.45 o 
   5   7   9     1509.12     1530.79     52.54 o 
   6   7   9        2.56        1.12     15.00 o 
   7   7   9     1338.27     1346.83     45.26 o 
   8   7   9        2.57       17.44     13.65 o 
   9   7   9     1363.05     1335.84     39.51 o 
  10   7   9       12.62        4.90     13.72 o 
  11   7   9     1463.20     1594.93     42.17 o 
  12   7   9        5.65        1.31     22.25 o 
  13   7   9      817.39      906.58     91.31 o 
   0   8   9      599.11      625.97     31.34 o 
   1   8   9       41.56       52.84     23.70 o 
   2   8   9      870.37      931.22     29.00 o 
   3   8   9       19.51       19.72      8.95 o 
   4   8   9     1217.84     1251.31     48.64 o 
   5   8   9       21.69       32.18     12.79 o 
   6   8   9     1257.73     1313.08     42.89 o 
   7   8   9        2.70       19.70     25.46 o 
   8   8   9     1507.01     1598.08     69.84 o 
   9   8   9        5.06        3.26     21.34 o 
  10   8   9      932.92     1014.55     30.10 o 
  11   8   9        4.61       16.26     12.03 o 
   1   9   9       64.72       89.24     17.35 o 
   2   9   9        0.18        3.97     21.64 o 
   3   9   9        9.90        6.43     20.68 o 
   4   9   9        1.71      -12.82     12.82 o 
   5   9   9       16.32       32.63     15.10 o 
   6   9   9        6.75       16.12     15.81 o 
   7   9   9       63.34      101.50     35.31 o 
   8   9   9        4.10       12.24     24.91 o 
   0   0  10     5978.60     6176.44    206.65 o 
   1   0  10      117.03      125.62     12.23 o 
   2   0  10     4240.83     4250.22    119.07 o 
   3   0  10      598.86      541.89     16.56 o 
   4   0  10     7222.08     6895.75    165.67 o 
   5   0  10     1322.14     1271.36     35.73 o 
   6   0  10     4998.85     4891.78    148.84 o 
   7   0  10        3.49        0.50      5.67 o 
   8   0  10     2124.61     2101.46     67.39 o 
   9   0  10        8.18       19.54      6.55 o 
  10   0  10     2287.13     2218.20     71.37 o 
  11   0  10       48.17       54.58      8.53 o 
  12   0  10     2474.51     2272.90     73.08 o 
  13   0  10      124.92      135.87     11.93 o 
  14   0  10     3672.23     3421.73    107.71 o 
  15   0  10       93.56      115.64     15.25 o 
  16   0  10     1741.77     1618.99     55.83 o 
  17   0  10      106.73       91.24     15.87 o 
   1   1  10     2657.72     2671.33     47.91 o 
   2   1  10     1265.61     1230.56     22.66 o 
   3   1  10     1296.66     1276.93     23.56 o 
   4   1  10      368.23      336.53      8.69 o 
   5   1  10      145.02      154.67      6.67 o 
   6   1  10       68.73       51.64      4.59 o 
   7   1  10      765.76      716.84     18.74 o 
   8   1  10        0.92        1.80      4.06 o 
   9   1  10     1043.94      979.17     24.08 o 
  10   1  10      125.00      116.53      7.16 o 
  11   1  10     1287.99     1169.23     32.40 o 
  12   1  10        1.39       -1.00      5.13 o 
  13   1  10      613.87      561.69     16.90 o 
  14   1  10       20.69       19.31      6.87 o 
  15   1  10      422.84      378.63     14.04 o 
  16   1  10        7.32        4.40      8.24 o 
  17   1  10      375.35      399.28     30.23 o 
   0   2  10     2131.70     2127.93     57.14 o 
   1   2  10       43.46       51.71      5.17 o 
   2   2  10     1375.13     1397.91     26.11 o 
   3   2  10       26.50       25.52      5.38 o 
   4   2  10      837.30      868.85     18.98 o 
   5   2  10      151.35      161.83      6.88 o 
   6   2  10      779.13      778.45     17.52 o 
   7   2  10      210.96      198.33      9.07 o 
   8   2  10      908.14      870.34     20.92 o 
   9   2  10       43.54       37.84      5.23 o 
  10   2  10      854.70      836.34     21.57 o 
  11   2  10       76.11       77.11      9.02 o 
  12   2  10      385.08      341.58     12.36 o 
  13   2  10       10.92       -1.99      7.45 o 
  14   2  10      299.95      281.57     11.96 o 
  15   2  10        0.01       -6.86      6.86 o 
  16   2  10      290.51      283.86     13.39 o 
  17   2  10        9.75        9.31     13.81 o 
   1   3  10     5569.74     5679.32    108.15 o 
   2   3  10       35.81       43.35      9.92 o 
   3   3  10     5241.87     5307.65    101.16 o 
   4   3  10      236.82      238.88      8.58 o 
   5   3  10     2561.33     2678.24     50.41 o 
   6   3  10        8.37        1.26      5.69 o 
   7   3  10     2856.78     2887.23     54.05 o 
   8   3  10       38.29       32.19      5.94 o 
   9   3  10     2056.49     2045.55     39.86 o 
  10   3  10       21.74       23.71      6.61 o 
  11   3  10     2969.78     2863.91     66.00 o 
  12   3  10        0.40        1.62      6.15 o 
  13   3  10     2167.29     2041.31     47.96 o 
  14   3  10       37.50       44.74      9.77 o 
  15   3  10     1243.26     1183.01     35.72 o 
  16   3  10       15.73        3.56     11.41 o 
   0   4  10     1535.69     1593.48     60.97 o 
   1   4  10        0.10        4.86     13.76 o 
   2   4  10      625.79      671.91     19.13 o 
   3   4  10        0.06       -9.01     14.63 o 
   4   4  10     1220.79     1214.11     28.65 o 
   5   4  10        7.96       10.61      5.05 o 
   6   4  10      897.50      941.43     22.11 o 
   7   4  10       59.11       61.36      9.62 o 
   8   4  10      599.34      626.45     15.87 o 
   9   4  10        4.20        3.63      5.11 o 
  10   4  10      507.38      482.84     13.91 o 
  11   4  10      137.11      143.14     10.99 o 
  12   4  10      225.76      243.96     12.04 o 
  13   4  10        2.70       -1.88      7.08 o 
  14   4  10      569.42      564.85     19.81 o 
  15   4  10       21.33       14.85      8.33 o 
  16   4  10      301.53      271.70     33.54 o 
   1   5  10      702.20      727.15     23.13 o 
   2   5  10       27.50       24.77     14.34 o 
   3   5  10      528.04      549.00     26.50 o 
   4   5  10       97.07      116.01      7.92 o 
   5   5  10      968.64      946.33     24.07 o 
   6   5  10        0.05        3.79      8.08 o 
   7   5  10      604.03      610.07     18.48 o 
   8   5  10       95.29      109.39     11.20 o 
   9   5  10      426.45      404.36     16.59 o 
  10   5  10        5.39       -3.46      9.67 o 
  11   5  10      196.06      212.23     11.87 o 
  12   5  10        9.99       22.03      9.55 o 
  13   5  10      237.52      273.06     17.97 o 
  14   5  10       25.58       10.28     14.34 o 
  15   5  10      313.15      324.29     49.84 o 
   0   6  10     2833.82     2871.32     95.34 o 
   1   6  10       50.33       82.95     17.85 o 
   2   6  10     2659.32     2723.10     66.65 o 
   3   6  10       13.20       22.75     12.32 o 
   4   6  10     2550.42     2612.02     94.13 o 
   5   6  10        0.05        3.58     13.31 o 
   6   6  10     1568.38     1587.95     41.63 o 
   7   6  10       54.47       60.72      7.82 o 
   8   6  10     1238.56     1306.55     36.65 o 
   9   6  10       61.17       76.04     12.12 o 
  10   6  10     1312.38     1370.22     37.57 o 
  11   6  10      105.40       90.51     17.96 o 
  12   6  10     1273.83     1288.85     41.85 o 
  13   6  10       16.21       26.46     11.71 o 
   1   7  10      916.22      975.95     30.06 o 
   2   7  10       36.34       47.27     18.53 o 
   3   7  10      569.45      639.72     27.38 o 
   4   7  10       58.25       61.65      9.10 o 
   5   7  10      102.95      110.77     22.92 o 
   6   7  10       22.86       35.78     11.03 o 
   7   7  10      371.53      376.23     17.85 o 
   8   7  10       62.68       81.40      9.33 o 
   9   7  10      304.52      316.01     20.14 o 
  10   7  10       10.35       17.70     18.98 o 
  11   7  10      411.68      475.90     21.00 o 
  12   7  10        6.28      -23.05     23.05 o 
   0   8  10      356.23      425.73     43.90 o 
   1   8  10       28.79       49.16     22.71 o 
   2   8  10      479.03      536.85     32.19 o 
   3   8  10        0.22       36.92     27.62 o 
   4   8  10       92.99      110.14     10.96 o 
   5   8  10        9.44       33.04     21.74 o 
   6   8  10      121.45      136.60     20.51 o 
   7   8  10       46.13       85.65     26.37 o 
   8   8  10      351.31      396.51     38.50 o 
   9   8  10       28.73      -16.08     47.68 o 
   1   9  10      814.09     1035.04    103.38 o 
   2   9  10       36.08      -15.81     89.53 o 
   3   9  10      955.32     1316.49    160.62 o 
   4   9  10       54.89       76.27     97.49 o 
   1   1  11     3732.82     3698.39     67.71 o 
   2   1  11        4.59       11.06      3.19 o 
   3   1  11     3473.62     3464.03     72.67 o 
   4   1  11      196.85      197.38      8.65 o 
   5   1  11     2910.49     2851.00     56.22 o 
   6   1  11        0.00        3.77      4.31 o 
   7   1  11     2266.97     2204.20     48.47 o 
   8   1  11      164.25      179.48      8.75 o 
   9   1  11     1025.01      980.01     24.74 o 
  10   1  11        5.68        6.11      5.03 o 
  11   1  11     1747.35     1647.36     39.32 o 
  12   1  11       38.52       44.31      6.50 o 
  13   1  11     1377.19     1278.19     32.20 o 
  14   1  11       10.08       10.75      6.67 o 
  15   1  11     1260.67     1141.57     29.92 o 
   0   2  11     7301.37     7253.79    200.22 o 
   1   2  11       32.48       36.19      5.93 o 
   2   2  11     3960.12     4068.56     78.88 o 
   3   2  11        9.81       20.27      4.25 o 
   4   2  11     2288.22     2355.19     44.93 o 
   5   2  11       36.50       48.46      4.67 o 
   6   2  11      994.75     1016.99     22.06 o 
   7   2  11       69.63       66.12      6.90 o 
   8   2  11     1527.25     1459.09     34.21 o 
   9   2  11        4.38        1.06      5.07 o 
  10   2  11     2297.03     2155.36     48.02 o 
  11   2  11      193.83      177.82      9.53 o 
  12   2  11     1495.02     1400.65     48.08 o 
  13   2  11        4.83        7.86      6.53 o 
  14   2  11     1286.91     1215.12     31.24 o 
  15   2  11        6.21        0.77      7.96 o 
   1   3  11        1.94       13.47      4.50 o 
   2   3  11       19.44       15.91     13.43 o 
   3   3  11      169.55      177.72     14.67 o 
   4   3  11       32.10       21.22      6.57 o 
   5   3  11        0.18       -0.63      4.11 o 
   6   3  11        6.67        2.79      5.08 o 
   7   3  11        0.79       -4.04      4.04 o 
   8   3  11      128.32      133.66      7.11 o 
   9   3  11       66.80       51.05      6.29 o 
  10   3  11        0.45       -5.42      5.42 o 
  11   3  11       48.11       49.25      6.82 o 
  12   3  11        2.45       -6.34      6.34 o 
  13   3  11        0.06       -0.88      7.06 o 
  14   3  11        7.02      -10.40     10.40 o 
  15   3  11        5.19        2.45     69.85 o 
   0   4  11     1573.14     1624.05     59.10 o 
   1   4  11        0.15        6.89      9.61 o 
   2   4  11     1806.94     1801.97     41.73 o 
   3   4  11        3.25        1.37      5.12 o 
   4   4  11     2036.20     2029.00     51.45 o 
   5   4  11        1.84       -3.17      6.42 o 
   6   4  11     1670.50     1675.34     48.33 o 
   7   4  11        8.35        9.01      5.64 o 
   8   4  11     1722.49     1720.68     47.71 o 
   9   4  11        0.31        9.53      6.12 o 
  10   4  11     1519.08     1598.05     35.93 o 
  11   4  11        6.53       13.96      7.24 o 
  12   4  11     1354.33     1413.89     54.37 o 
  13   4  11        4.32        9.93      8.33 o 
  14   4  11     1335.62     1343.04     58.56 o 
   1   5  11     1453.59     1530.22     40.55 o 
   2   5  11        0.15        2.56     10.71 o 
   3   5  11     1955.31     2004.68     46.47 o 
   4   5  11       16.57       11.72     17.31 o 
   5   5  11     1120.49     1148.86     34.56 o 
   6   5  11       29.59       31.91      7.82 o 
   7   5  11     1736.69     1749.39     41.99 o 
   8   5  11        2.56        5.76     11.33 o 
   9   5  11     1237.14     1290.18     34.25 o 
  10   5  11        1.03        9.65      7.30 o 
  11   5  11     1309.89     1361.13     41.12 o 
  12   5  11        0.01       17.41      9.81 o 
  13   5  11     1206.80      988.74    166.10 o 
   0   6  11       58.13       31.32     70.98 o 
   1   6  11        0.02       65.95     93.23 o 
   2   6  11       31.71       51.22     29.11 o 
   3   6  11        0.03        4.76     20.92 o 
   4   6  11        6.73       31.57     33.11 o 
   5   6  11       48.61       59.85      9.81 o 
   6   6  11       14.38        1.77     16.92 o 
   7   6  11        5.93       -3.63     11.80 o 
   8   6  11        1.26        2.02      8.92 o 
   9   6  11       41.39       42.14     18.34 o 
  10   6  11      112.05      108.91     23.80 o 
  11   6  11        1.84       12.44     15.68 o 
   1   7  11     1684.93     1788.50     48.18 o 
   2   7  11      102.41      122.78     17.85 o 
   3   7  11     1345.98     1479.76     65.10 o 
   4   7  11        6.22       17.69     32.71 o 
   5   7  11      841.78      888.72     28.46 o 
   6   7  11        0.04        4.22      9.14 o 
   7   7  11      525.76      572.20     43.21 o 
   8   7  11        6.45        6.22      9.82 o 
   9   7  11      615.35      555.47     31.86 o 
   0   8  11     1729.46     1953.53     71.37 o 
   1   8  11       12.65      -36.34     63.30 o 
   2   8  11     1022.98     1164.30     35.32 o 
   3   8  11       21.28      128.12     94.29 o 
   4   8  11      771.62      898.79    106.04 o 
   5   8  11       49.83      278.13     70.25 o 
   6   8  11      566.22      620.05     92.93 o 
   0   0  12      992.30     1012.43     47.95 o 
   1   0  12      171.29      158.27     13.78 o 
   2   0  12     2607.95     2580.39     66.10 o 
   3   0  12      581.40      559.81     19.03 o 
   4   0  12     5400.27     5235.54    146.30 o 
   5   0  12        0.75       12.19      9.47 o 
   6   0  12     4031.05     3926.86    122.47 o 
   7   0  12       10.60       22.40     15.74 o 
   8   0  12     3041.46     2874.92     92.15 o 
   9   0  12       22.99       24.29     11.47 o 
  10   0  12     1318.13     1254.62     44.79 o 
  11   0  12       94.44       78.73     10.49 o 
  12   0  12     1047.57     1027.40     38.77 o 
  13   0  12       99.61      131.80     16.63 o 
  14   0  12     1588.55     1501.49    217.12 o 
   1   1  12      987.53      986.15     20.98 o 
   2   1  12       22.70       24.46      5.36 o 
   3   1  12      510.74      509.68     14.85 o 
   4   1  12       40.86       37.12      4.58 o 
   5   1  12      490.52      505.63     17.21 o 
   6   1  12      163.39      155.75     11.61 o 
   7   1  12     1138.32     1057.33     29.83 o 
   8   1  12        0.14        1.58      5.02 o 
   9   1  12     1035.11      965.75     25.57 o 
  10   1  12       34.53       41.86      6.33 o 
  11   1  12      541.47      493.56     16.34 o 
  12   1  12       30.65       21.07      6.71 o 
  13   1  12       76.89       66.28      7.89 o 
  14   1  12       41.50       26.47     31.93 o 
   0   2  12     1304.78     1300.30     59.69 o 
   1   2  12       13.27       12.16      5.21 o 
   2   2  12     1285.70     1264.04     37.14 o 
   3   2  12       10.97        3.87      6.13 o 
   4   2  12      362.36      366.36     11.47 o 
   5   2  12        0.55       -1.66      4.07 o 
   6   2  12      133.10      146.14      8.26 o 
   7   2  12        4.10       -6.89      6.89 o 
   8   2  12      748.22      702.82     19.88 o 
   9   2  12       29.32       28.42      6.13 o 
  10   2  12      616.06      601.00     18.20 o 
  11   2  12       47.44       53.00      9.27 o 
  12   2  12      427.19      412.89     15.14 o 
  13   2  12       12.49        6.08      7.29 o 
  14   2  12      421.42      417.74     41.33 o 
   1   3  12     3384.88     3504.59    101.79 o 
   2   3  12       19.54       33.57      5.67 o 
   3   3  12     2806.30     2798.59     63.45 o 
   4   3  12        9.55       12.51     13.17 o 
   5   3  12     2171.61     2168.80     47.08 o 
   6   3  12        2.74        6.57      8.70 o 
   7   3  12     1651.32     1629.62     40.83 o 
   8   3  12      168.48      180.73     10.12 o 
   9   3  12     1399.46     1382.83     33.88 o 
  10   3  12        9.91       20.78      9.33 o 
  11   3  12     2224.75     2218.84     71.59 o 
  12   3  12       35.65       42.16     12.88 o 
  13   3  12     1711.87     1681.71    155.45 o 
   0   4  12     1398.05     1411.69     57.11 o 
   1   4  12       12.04       17.85      9.89 o 
   2   4  12      530.14      528.18     19.89 o 
   3   4  12      106.66      108.06      7.70 o 
   4   4  12      495.89      480.84     22.55 o 
   5   4  12        5.27        3.30      8.78 o 
   6   4  12      465.33      457.28     16.69 o 
   7   4  12        0.86       -3.65      9.91 o 
   8   4  12      308.12      339.86     15.16 o 
   9   4  12       41.12       45.93     14.40 o 
  10   4  12      478.38      487.47     19.81 o 
  11   4  12      201.56      194.36     22.26 o 
  12   4  12      321.10      332.47     33.33 o 
  13   4  12       37.58       54.98     34.17 o 
   1   5  12      302.85      338.37     15.70 o 
   2   5  12       22.68       19.04     21.25 o 
   3   5  12      287.13      318.20     27.37 o 
   4   5  12       11.46        3.27     12.82 o 
   5   5  12      704.81      707.31     21.99 o 
   6   5  12        1.34       -3.62      7.54 o 
   7   5  12      648.36      673.99     21.50 o 
   8   5  12       23.97       11.43      7.31 o 
   9   5  12      464.07      464.81     21.86 o 
  10   5  12       60.50       50.12      9.20 o 
  11   5  12      167.53      202.59     43.00 o 
   0   6  12     1282.67     1336.41     56.35 o 
   1   6  12        7.55       52.75     58.02 o 
   2   6  12     1146.29     1195.50     35.86 o 
   3   6  12       20.61       41.10      9.87 o 
   4   6  12     1880.98     2003.42     54.95 o 
   5   6  12        6.43        2.24     18.69 o 
   6   6  12     1984.63     2107.44     52.44 o 
   7   6  12       50.87       49.99     20.66 o 
   8   6  12     1090.44     1170.97     58.92 o 
   9   6  12        7.84        1.54     12.76 o 
   1   7  12      358.65      405.70     18.78 o 
   2   7  12        0.31       23.72     85.57 o 
   3   7  12      331.44      398.16     18.83 o 
   4   7  12        1.53       89.44    114.97 o 
   5   7  12      132.16      127.12     18.79 o 
   1   1  13     1422.62     1398.54     36.57 o 
   2   1  13       27.91       29.83      5.81 o 
   3   1  13     1361.48     1335.39     32.30 o 
   4   1  13        2.15        2.23     11.94 o 
   5   1  13     2704.29     2595.89     61.13 o 
   6   1  13        6.82       20.46      5.95 o 
   7   1  13     1960.63     1889.54     45.22 o 
   8   1  13      135.76      136.27      9.92 o 
   9   1  13     1232.44     1222.98     31.67 o 
  10   1  13        0.03        5.77      6.34 o 
  11   1  13     1169.75     1099.12     29.48 o 
  12   1  13        0.39      -18.36     18.36 o 
   0   2  13     1380.76     1411.27     56.51 o 
   1   2  13        7.52       11.24     10.05 o 
   2   2  13     1646.34     1643.50     42.86 o 
   3   2  13        0.04       13.26      7.63 o 
   4   2  13     1430.85     1428.04     36.55 o 
   5   2  13       60.52       56.49     13.13 o 
   6   2  13     1451.20     1445.57     36.93 o 
   7   2  13       49.63       55.88      8.11 o 
   8   2  13     2029.85     1980.38     48.59 o 
   9   2  13       10.66       23.91      6.63 o 
  10   2  13     1577.54     1519.01     37.96 o 
  11   2  13      113.06      126.52      9.72 o 
  12   2  13      984.06      940.52     81.44 o 
   1   3  13       54.78       53.10     21.30 o 
   2   3  13        0.37       -5.77     10.38 o 
   3   3  13        0.68        2.00     10.27 o 
   4   3  13       87.82       87.53      7.06 o 
   5   3  13        1.93        3.56      8.98 o 
   6   3  13        0.27       -6.08      6.08 o 
   7   3  13        3.77       -1.42     13.42 o 
   8   3  13      131.79      111.20     10.44 o 
   9   3  13        0.40        1.47      6.93 o 
  10   3  13       26.83       16.45      7.32 o 
  11   3  13        0.02       -0.50     20.30 o 
  12   3  13        0.30      -33.21     33.21 o 
   0   4  13     1120.79     1166.07     49.53 o 
   1   4  13       12.33       27.79      9.83 o 
   2   4  13     1445.78     1447.94     41.89 o 
   3   4  13       13.86       20.25      9.51 o 
   4   4  13     1767.82     1821.80     45.62 o 
   5   4  13        5.23       18.40     16.46 o 
   6   4  13     1662.33     1692.79     67.14 o 
   7   4  13       34.74       33.75      9.21 o 
   8   4  13     1237.56     1177.70     62.00 o 
   9   4  13        1.18       -8.14     14.08 o 
  10   4  13      639.92      576.81     57.77 o 
   1   5  13      993.84     1031.63     32.45 o 
   2   5  13        5.39       21.30     14.93 o 
   3   5  13     1413.68     1495.92     43.59 o 
   4   5  13        9.90       11.65     25.31 o 
   5   5  13     1502.52     1557.82     45.04 o 
   6   5  13        3.02       -0.42     23.49 o 
   7   5  13     1505.11     1559.59     55.86 o 
   8   5  13       78.00      103.08     50.88 o 
   2   6  13        2.96        5.42     26.75 o 
   3   6  13        2.47      -10.65     12.11 o 
   4   6  13       22.89       39.27     14.68 o 
   5   6  13       22.79        4.84     14.70 o 
   0   0  14      698.75      636.78     38.01 o 
   1   0  14        0.21       -0.36     21.86 o 
   2   0  14     2038.73     1907.59     84.28 o 
   3   0  14       45.38       45.98     10.50 o 
   4   0  14     2781.15     2683.62    117.62 o 
   5   0  14       77.49       98.70     25.76 o 
   6   0  14     2477.65     2446.68     81.10 o 
   7   0  14      114.07      156.49     15.17 o 
   8   0  14     1767.54     1797.64     62.37 o 
   9   0  14       53.26       67.75     17.36 o 
  10   0  14      956.11     1018.50     65.33 o 
   1   1  14      681.03      601.98     19.97 o 
   2   1  14       47.35       44.83      7.15 o 
   3   1  14      243.57      237.01     21.13 o 
   4   1  14        9.65        9.00      6.28 o 
   5   1  14      440.34      455.16     22.68 o 
   6   1  14        1.92        6.29      6.43 o 
   7   1  14      596.42      572.18     19.63 o 
   8   1  14       65.43       60.97      8.08 o 
   9   1  14      738.37      717.35     25.61 o 
  10   1  14        0.00        0.30     24.03 o 
   0   2  14      743.06      695.33     38.57 o 
   1   2  14       65.65       61.93      8.07 o 
   2   2  14      545.13      544.54     33.17 o 
   3   2  14       14.52       15.89      5.52 o 
   4   2  14      248.98      263.82     14.21 o 
   5   2  14        1.06       -0.92      6.44 o 
   6   2  14      284.42      282.18     14.34 o 
   7   2  14        0.30       -4.51      9.20 o 
   8   2  14      464.90      442.59     18.02 o 
   9   2  14      114.21      107.54     22.71 o 
  10   2  14      347.44      374.52     51.94 o 
   1   3  14     1439.39     1530.28     82.23 o 
   2   3  14       95.27      102.75     11.31 o 
   3   3  14     1679.67     1720.91     52.48 o 
   4   3  14      102.34      112.22      8.65 o 
   5   3  14     2235.76     2209.47     64.90 o 
   6   3  14       10.49       15.02     10.45 o 
   7   3  14     1329.64     1289.55     72.38 o 
   8   3  14       19.02       33.18     14.01 o 
   0   4  14      287.26      318.07     32.90 o 
   1   4  14       17.58       20.67     17.18 o 
   2   4  14      480.00      530.85     21.28 o 
   3   4  14        0.83       -4.30     17.26 o 
   4   4  14      297.44      326.90     19.85 o 
   5   4  14      100.37      107.75     18.52 o 
   6   4  14      357.67      268.06     40.20 o 
   7   4  14       25.90       -6.74     16.89 o 
   1   5  14      356.45      426.54     39.43 o 
   2   5  14      117.56      111.94     32.63 o 
   3   5  14      316.34      320.30    261.89 o 
   4   5  14        0.01       13.64     29.80 o 
   5   5  14      122.18      157.21     18.12 o 
   1   1  15     1482.76     1282.34     61.77 o 
   2   1  15        1.11       -9.66      9.66 o 
   3   1  15     1226.69     1111.32     41.35 o 
   4   1  15        8.40        4.32      8.86 o 
   5   1  15     1163.82     1124.70     41.93 o 
   6   1  15        2.21        9.01     10.91 o 
   7   1  15      722.99      761.59     82.20 o 
   0   2  15     1186.45     1139.32     57.46 o 
   1   2  15        7.06       39.98      8.80 o 
   2   2  15     1720.63     1613.09     68.27 o 
   3   2  15      105.87      111.41     14.07 o 
   4   2  15     1036.68     1012.58     65.31 o 
   5   2  15       84.80       88.51     25.03 o 
   6   2  15      814.89      740.51     52.94 o 
   1   3  15       30.51       38.30      8.18 o 
   2   3  15       25.34       27.56     12.18 o 
   3   3  15        1.43      -60.97     60.97 o 
   4   3  15       28.86        9.35     45.73 o 
   5   3  15       39.92       33.63     89.34 o 
   1   4  15        6.37      -14.90     50.66 o 
                                                 
